# Supplementary material for: Mitochondrial aconitase suppresses immunity by modulating oxaloacetate and the mitochondrial unfolded protein response
Source: Nat Commun. 2023 Jun 22;14:3716. doi: 10.1038/s41467-023-39393-6 (PMC10287738; doi:10.1038/s41467-023-39393-6)
Supplement: Supplementary file 4 — Supplementary Data 1 [file 41467_2023_39393_MOESM4_ESM.xlsx]

## Sheet: Sheet1
Supplementary Data 1. Statistical analysis of survival assay data and additional repeats.
Replicate	Strain	Mean lifespan ±s.e.m. (hrs)	75th percentile	% change	Number of animals that died/total	p value vs. control	Figure in text
1	WT control RNAi/PA14 small lawn	117.50±3.76	141		84/90		Fig. 1b and Supplementary Fig. 1e,f, and i
	WT aco-2 RNAi/PA14 small lawn	205.21±5.99	236	0.75	77/90	<0.0001	Fig. 1b
	WT cts-1 RNAi/PA14 small lawn	72.03±3.48	81	-0.39	73/90	<0.0001	Fig. 1b
	WT suca-1 RNAi/PA14 small lawn	119.67±3.87	129	0.02	73/90	0.7204	Fig. 1b and Supplementary Fig. 1e
	WT sucg-1 RNAi/PA14 small lawn	105.61±3.22	117	-0.1	77/90	<0.05	Fig. 1b and Supplementary Fig. 1f
	WT sdhb-1 RNAi/PA14 small lawn	126.24±4.12	156	0.07	74/90	0.1578	Fig. 1b
	WT fum-1 RNAi/PA14 small lawn	120.19±3.77	141	0.02	77/90	0.7164	Fig. 1b
	WT mdh-1 RNAi/PA14 small lawn	117.72±3.17	129	0	78/90	0.7214	Fig. 1b and Supplementary Fig. 1i
2	WT control RNAi/PA14 small lawn	121.68±3.35	142		86/90		Fig. 1 b,c and Supplementary Fig. 1a,g, and h
	WT aco-2 RNAi/PA14 small lawn	191.49±4.33	-	0.57	77/90	<0.0001	Fig. 1 b,c
	WT cts-1 RNAi/PA14 small lawn	76.38±3.46	93	-0.37	83/90	<0.0001	Fig. 1b and Supplementary Fig. 1a
	WT suca-1 RNAi/PA14 small lawn	109.29±2.41	115	-0.1	82/90	<0.01	Fig. 1b
	WT sucg-1 RNAi/PA14 small lawn	116.45±3.05	128	-0.04	83/90	0.1929	Fig. 1b
	WT sdhb-1 RNAi/PA14 small lawn	120.97±4.56	142	-0.01	82/90	0.6818	Fig. 1b and Supplementary Fig. 1g
	WT fum-1 RNAi/PA14 small lawn	134.35±3.78	154	0.1	83/90	<0.05	Fig. 1b and Supplementary Fig. 1h
	WT mdh-1 RNAi/PA14 small lawn	124.44±3.44	142	0.02	79/90	0.5839	Fig. 1b
1	WT control RNAi/PA14 small lawn	119.80±2.43	126		109/120		Fig. 1b and Supplementary Fig. 1c,d
	WT pmk-1 RNAi/PA14 small lawn	56.81±1.66	66	-0.53	108/120	<0.0001
	WT idh-2 RNAi/PA14 small lawn	110.23±2.88	126	-0.08	106/120	0.0655	Fig. 1b
	WT idhb-1 RNAi/PA14 small lawn	112.15±2.39	126	-0.06	98/120	<0.05	Fig. 1b and Supplementary Fig. 1c
	WT aco-1 RNAi/PA14 small lawn	113.20±2.38	126	-0.06	106/120	0.0503
	WT aco-2 RNAi/PA14 small lawn	150.64±5.43	199	0.26	101/120	<0.0001
	WT ogdh-1 RNAi/PA14 small lawn	117.71±4.44	168	-0.02	90/120	0.3431	Fig. 1b and Supplementary Fig. 1d
2	WT control RNAi/PA14 small lawn	102.60±2.25	117		117/124		Fig. 1b and Supplementary Fig. 1b
	WT pmk-1 RNAi/PA14 small lawn	52.21±1.18	66	-0.49	119/125	<0.0001
	WT idh-2 RNAi/PA14 small lawn	104.85±2.25	116	0.02	102/122	0.2634	Fig. 1b and Supplementary Fig. 1b
	WT idhb-1 RNAi/PA14 small lawn	94.68±2.22	116	-0.08	121/128	<0.01	Fig. 1b
	WT aco-1 RNAi/PA14 small lawn	97.71±1.98	117	-0.05	119/123	<0.05
	WT aco-2 RNAi/PA14 small lawn	133.91±4.78	182	0.31	110/125	<0.0001
	WT ogdh-1 RNAi/PA14 small lawn	127.29±3.37	148	0.24	106/122	<0.0001	Fig. 1b
1	WT control RNAi/PA14 small lawn	112.34±1.97	129		82/90		Fig. 1d and Fig. 4b,c
	WT aco-2 RNAi/PA14 small lawn	179.39±5.41	210	0.6	73/90	<0.0001	Fig. 4b,c
	pmk-1(km25) control RNAi/PA14 small lawn	53.88±1.02	67	-0.52	88/90	<0.0001	Fig. 4b
	pmk-1(km25) aco-2 RNAi/PA14 small lawn	81.09±2.27	99	-28% (51%pmk1)	71/90	<0.0001 (<0.0001pmk1)	Fig. 4b
	tir-1(tm3036) control RNAi/PA14 small lawn	53.57±0.95	67	-0.52	86/90	<0.0001	Fig. 4c
	tir-1(tm3036) aco-2 RNAi/PA14 small lawn	80.51±2.43	99	-28% (50%tir1)	74/90	<0.0001 (<0.0001tir1)	Fig. 4c
	aco-1(jh131) control RNAi/PA14 small lawn	90.47±1.86	106	-0.19	79/90	<0.0001	Fig. 1d
	aco-1(jh131) aco-2 RNAi/PA14 small lawn	40.20±1.75	56	-64% (-56%aco1)	81/87	<0.0001 (<0.0001aco1)
2	WT control RNAi/PA14 small lawn	122.06±2.32	140		83/90
	WT aco-2 RNAi/PA14 small lawn	178.42±6.40	224	0.46	73/90	<0.0001
	pmk-1(km25) control RNAi/PA14 small lawn	59.35±1.12	80	-0.51	89/90	<0.0001
	pmk-1(km25) aco-2 RNAi/PA14 small lawn	73.11±1.25	95	-40% (23%pmk1)	89/90	<0.0001 (<0.0001pmk1)
	tir-1(tm3036) control RNAi/PA14 small lawn	59.11±0.83	80	-0.52	89/90	<0.0001
	tir-1(tm3036) aco-2 RNAi/PA14 small lawn	87.04±3.04	95	-29% (47%tir1)	88/90	<0.0001 (<0.0001tir1)
	aco-1(jh131) control RNAi/PA14 small lawn	108.90±1.96	128	-0.11	84/90	<0.0001
	aco-1(jh131) aco-2 RNAi/PA14 small lawn	51.92±2.65	68	-57% (-52%aco1)	77/80	<0.0001 (<0.0001aco1)
1	WT control RNAi/PA14 big lawn	54.89±0.83	63		83/90		Fig. 1h and Fig. 4e
	WT aco-2 RNAi/PA14 big lawn	118.69±3.59	136	1.16	83/90	<0.0001	Fig. 1h and Fig. 4e
	skn-1(zj15) control RNAi/PA14 big lawn	54.86±1.20	63	0	87/90	0.9224	Fig. 4e
	skn-1(zj15) aco-2 RNAi/PA14 big lawn	101.46±3.84	116	85% (85%skn1)	87/90	<0.0001 (<0.0001skn1)	Fig. 4e
2	WT control RNAi/PA14 big lawn	54.05±0.77	57.5		69/90
	WT aco-2 RNAi/PA14 big lawn	111.98±4.21	144	1.07	71/90	<0.0001
	skn-1(zj15) control RNAi/PA14 big lawn	59.20±1.41	65.5	0.1	75/90	<0.01
	skn-1(zj15) aco-2 RNAi/PA14 big lawn	97.28±3.51	113.5	80% (64%skn1)	83/90	<0.0001 (<0.0001skn1)
1	WT control RNAi/PA14 big lawn without FUDR	47.00±5.28	33		77/90		Fig. 1i
	WT aco-2 RNAi/PA14 big lawn without FUDR	130.00±5.67	74	1.766	73/90	<0.0001	Fig. 1i
2	WT control RNAi/PA14 big lawn without FUDR	48.00±4.83	35		63/90
	WT aco-2 RNAi/PA14 big lawn without FUDR	147.00±5.30	102	2.0625	85/90	<0.0001
1	WT control RNAi control/PA14 fast killing	5.52±0.26	6.5		90/90		Fig. 1j and Fig. 5g,i
	WT/aco-2 RNAi control/PA14 fast killing	15.47±1.61	24	1.8	90/90	<0.0001	Fig. 1j and Fig. 5g,i
	WT control RNAi with 8 mM succinate/PA14 fast killing	6.59±0.59	6.5	0.19	90/90	0.2377
	WT aco-2 RNAi with 8 mM succinate/PA14 fast killing	9.17±0.99	9	66% (-41%aco2i)	95/95	<0.01 (<0.01aco2i)
	WT control RNAi with 8 mM fumarate/PA14 fast killing	6.12±0.60	6.5	0.11	90/90	0.9519	Fig. 5g
	WT aco-2 RNAi with 8 mM fumarate/PA14 fast killing	10.62±0.80	15	92% (-31%aco2i)	90/90	<0.0001 (<0.05aco2i)	Fig. 5g
	WT control RNAi with 8 mM oxaloacetate/PA14 fast killing	7.32±0.92	6.5	0.33	95/95	0.1993	Fig. 5i
	WT aco-2 RNAi with 8 mM oxaloacetate/PA14 fast killing	7.34±0.84	9	33% (-53%aco2i)	87/90	0.1004 (<0.0001aco2i)	Fig. 5i
2	WT control RNAi control/PA14 fast killing	5.54±0.37	9		90/90
	WT aco-2 RNAi control/PA14 fast killing	16.09±1.42	29	1.9	89/90	<0.0001
	WT control RNAi with 8 mM succinate/PA14 fast killing	5.75±0.41	9	0.04	88/90	0.8211
	WT aco-2 RNAi with 8 mM succinate/PA14 fast killing	13.51±1.46	15	144% (-16%aco2i)	89/90	<0.0001 (0.2332aco2i)
3	WT control RNAi control/PA14 fast killing	5.59±0.27	8		87/90
	WT aco-2 RNAi control/PA14 fast killing	10.51±0.56	11	0.88	90/90	<0.0001
	WT control RNAi with 8 mM oxaloacetate/PA14 fast killing	5.59±0.21	5	0	90/90	0.8685
	WT aco-2 RNAi with 8 mM oxaloacetate/PA14 fast killing	9.53±0.56	11	70% (-9%aco2i)	90/90	<0.0001 (0.1192aco2i)
4	WT control RNAi control/PA14 fast killing	6.56±0.60	5		90/90		Fig. 5c
	WT aco-2 RNAi control/PA14 fast killing	10.95±1.39	9	0.67	89/90	<0.01	Fig. 5c
	WT control RNAi with 8 mM citrate/PA14 fast killing	5.41±0.51	5	-0.18	90/90	0.0916	Fig. 5c
	WT aco-2 RNAi with 8 mM citrate/PA14 fast killing	13.31±1.65	9	103% (22%aco2i)	90/90	<0.01 (0.4842aco2i)	Fig. 5c
	WT control RNAi with 8 mM fumarate/PA14 fast killing	5.77±0.34	5	-0.12	90/90	0.5936
	WT aco-2 RNAi with 8 mM fumarate/PA14 fast killing	8.17±1.12	5	25% (-25%aco2i)	90/90	0.4005 (0.1136aco2i)
5	WT control RNAi control/PA14 fast killing	8.95±0.38	11		90/90
	WT aco-2 RNAi control/PA14 fast killing	21.01±1.36	23.5	1.35	90/90	<0.0001
	WT control RNAi with 8 mM citrate/PA14 fast killing	10.16±0.34	11	0.14	90/90	<0.05
	WT aco-2 RNAi with 8 mM citrate/PA14 fast killing	26.83±1.49	39.5	200% (28%aco2i)	90/90	<0.0001 (<0.01aco2i)
	WT control RNAi with 8 mM fumarate/PA14 fast killing	10.03±0.72	11	0.12	90/90	0.9059
	WT aco-2 RNAi with 8 mM fumarate/PA14 fast killing	20.38±1.13	23.5	128% (-3%aco2i)	90/90	<0.0001 (0.8114aco2i)
6	WT control RNAi control/PA14 fast killing	5.19±0.40	8		89/90		Fig. 5e
	WT aco-2 RNAi control/PA14 fast killing	17.02±2.05	22	2.28	90/90	<0.0001	Fig. 5e
	WT control RNAi with 8 mM oxaloacetate/PA14 fast killing	6.32±0.71	11	0.22	90/90	0.1169
	WT aco-2 RNAi with 8 mM oxaloacetate/PA14 fast killing	12.37±1.81	8	138% (-27%aco2i)	90/90	<0.01 (<0.05aco2i)
	WT control RNAi with 8 mM α-ketoglutarate/PA14 fast killing	5.06±0.15	11	-0.03	90/90	0.2034	Fig. 5e
	WT aco-2 RNAi with 8 mM α-ketoglutarate/PA14 fast killing	5.84±0.67	8	13% (-66%aco2i)	90/90	0.4116 (<0.0001aco2i)	Fig. 5e
7	WT control RNAi control/PA14 fast killing	9.94±0.40	12		90/90
	WT aco-2 RNAi control/PA14 fast killing	24.69±1.88	35	1.48	90/90	<0.0001
	WT control RNAi with 8 mM oxaloacetate/PA14 fast killing	11.46±1.05	12	0.15	90/90	0.9243
	WT aco-2 RNAi with 8 mM oxaloacetate/PA14 fast killing	20.57±1.82	35	107% (-17%aco2i)	90/90	<0.0001 (<0.05aco2i)
	WT control RNAi with 8 mM α-ketoglutarate/PA14 fast killing	9.53±0.42	12	-0.04	90/90	0.1659
	WT aco-2 RNAi with 8 mM α-ketoglutarate/PA14 fast killing	17.80±1.46	14	79% (-28%aco2i)	90/90	<0.0001 (<0.01aco2i)
8	WT control RNAi control/PA14 fast killing	5.10±0.19	9		90/90
	WT aco-2 RNAi control/PA14 fast killing	8.79±0.96	12	0.72	90/90	<0.0001
	WT control RNAi with 8 mM isocitrate/PA14 fast killing	7.42±0.83	9	0.45	90/90	<0.01
	WT aco-2 RNAi with 8 mM isocitrate/PA14 fast killing	10.32±1.47	9	102% (17%aco2i)	90/90	<0.01 (0.8970aco2i)
	WT control RNAi with 8 mM malate/PA14 fast killing	4.91±0.29	9	-0.04	90/90	0.2237
	WT aco-2 RNAi with 8 mM malate/PA14 fast killing	9.31±1.15	9	83% (6%aco2i)	90/90	<0.01 (0.9159aco2i)
9	WT control RNAi control/PA14 fast killing	11.86±0.25	12.5		90/90		Fig. 5h
	WT aco-2 RNAi control/PA14 fast killing	24.69±1.95	37.5	1.08	89/90	<0.0001	Fig. 5h
	WT control RNAi with 8 mM isocitrate/PA14 fast killing	11.57±0.29	12.5	-0.02	90/90	0.6592
	WT aco-2 RNAi with 8 mM isocitrate/PA14 fast killing	39.00±2.00	54.5	229% (58%aco2i)	90/90	<0.0001 (<0.0001aco2i)
	WT control RNAi with 8 mM malate/PA14 fast killing	11.12±0.28	12.5	-0.06	90/90	<0.05	Fig. 5h
	WT aco-2 RNAi with 8 mM malate/PA14 fast killing	35.33±2.13	54.5	198% (43%aco2i)	89/90	<0.0001 (<0.01aco2i)	Fig. 5h
10	WT control RNAi control/PA14 fast killing	5.90±0.18	7		90/90
	WT aco-2 RNAi control/PA14 fast killing	9.71±1.00	10	0.65	90/90	<0.0001
	WT control RNAi with 8 mM citrate/PA14 fast killing	5.79±0.17	7	-0.02	90/90	0.6742
	WT aco-2 RNAi with 8 mM citrate/PA14 fast killing	9.13±1.13	10	55% (-6%aco2i)	90/90	0.0001 (0.6453aco2i)
	WT control RNAi with 8 mM isocitrate/PA14 fast killing	5.79±0.20	7	-0.02	90/90	0.6456
	WT aco-2 RNAi with 8 mM isocitrate/PA14 fast killing	19.56±2.41	16	232% (101%aco2i)	90/90	<0.0001 (<0.0001aco2i)
	WT control RNAi with 8 mM succinate/PA14 fast killing	5.72±0.16	7	-0.03	90/90	0.5184
	WT aco-2 RNAi with 8 mM succinate/PA14 fast killing	6.77±0.54	7	15% (-30%aco2i)	90/90	0.3483 (<0.01aco2i)
	WT control RNAi with 8 mM malate/PA14 fast killing	5.52±0.18	7	-0.06	90/90	0.1368
	WT aco-2 RNAi with 8 mM malate/PA14 fast killing	9.92±1.29	7	68% (2%aco2i)	90/90	<0.01 (0.7696aco2i)
11	WT control RNAi control/PA14 fast killing	9.60±0.28	10.5		90/90		Fig. 5d,f
	WT aco-2 RNAi control/PA14 fast killing	18.02±0.83	26.5	0.88	90/90	<0.0001	Fig. 5d,f
	WT control RNAi with 8 mM citrate/PA14 fast killing	10.18±0.28	13.5	0.06	90/90	0.1178
	WT aco-2 RNAi with 8 mM citrate/PA14 fast killing	18.99±0.87	26.5	98% (5%aco2i)	90/90	<0.0001 (0.3873aco2i)
	WT control RNAi with 8 mM isocitrate/PA14 fast killing	10.07±0.28	10.5	0.05	90/90	0.2086	Fig. 5d
	WT aco-2 RNAi with 8 mM isocitrate/PA14 fast killing	19.73±0.98	26.5	106% (9%aco2i)	90/90	<0.0001 (0.1614aco2i)	Fig. 5d
	WT control RNAi with 8 mM succinate/PA14 fast killing	10.57±0.36	13.5	0.1	90/90	<0.05	Fig. 5f
	WT aco-2 RNAi with 8 mM succinate/PA14 fast killing	19.30±0.75	26.5	101% (7%aco2i)	90/90	<0.0001 (0.2286aco2i)	Fig. 5f
	WT control RNAi with 8 mM malate/PA14 fast killing	10.49±0.35	11.5	0.09	90/90	<0.01
	WT aco-2 RNAi with 8 mM malate/PA14 fast killing	20.84±0.72	26.5	117% (16%aco2i)	90/90	<0.0001 (<0.01aco2i)
12	WT control RNAi control/PA14 fast killing	6.36±0.18	9		90/90
	WT aco-2 RNAi control/PA14 fast killing	10.48±1.03	11	0.65	90/90	<0.0001
	WT control RNAi with 8 mM α-ketoglutarate/PA14 fast killing	6.94±0.38	9	0.09	90/90	0.3748
	WT aco-2 RNAi with 8 mM α-ketoglutarate/PA14 fast killing	6.90±0.38	9	8% (-34%aco2i)	90/90	0.4302 (<0.0001aco2i)
	WT control RNAi with 8 mM succinate/PA14 fast killing	6.87±0.38	9	0.08	90/90	0.4493
	WT aco-2 RNAi with 8 mM succinate/PA14 fast killing	7.76±0.77	9	22% (-26%aco2i)	90/90	0.3982 (<0.0001aco2i)
	WT control RNAi with 8 mM fumarate/PA14 fast killing	6.29±0.17	9	-0.01	90/90	0.7694
	WT aco-2 RNAi with 8 mM fumarate/PA14 fast killing	8.87±0.75	9	39% (-15%aco2i)	90/90	<0.01 (<0.05aco2i)
	WT control RNAi with 8 mM oxaloacetate/PA14 fast killing	6.26±0.30	9	-0.02	90/90	0.4166
	WT aco-2 RNAi with 8 mM oxaloacetate/PA14 fast killing	6.38±0.37	9	0% (-39%aco2i)	90/90	0.2404 (<0.0001aco2i)
13	WT control RNAi control/PA14 fast killing	11.81±1.42	11		90/90
	WT aco-2 RNAi control/PA14 fast killing	16.18±1.17	24	0.37	90/90	<0.0001
	WT control RNAi with 8 mM α-ketoglutarate/PA14 fast killing	10.50±1.15	11	-0.11	90/90	0.3266
	WT aco-2 RNAi with 8 mM α-ketoglutarate/PA14 fast killing	13.98±1.17	13	18% (-14%aco2i)	90/90	0.0613 (<0.01aco2i)
	WT control RNAi with 8 mM succinate/PA14 fast killing	13.28±1.50	11	0.12	90/90	<0.01
	WT aco-2 RNAi with 8 mM succinate/PA14 fast killing	17.21±1.65	24	46% (6%aco2i)	90/90	0.0001 (0.8696aco2i)
	WT control RNAi with 8 mM fumarate/PA14 fast killing	11.70±0.94	13	-0.01	90/90	<0.05
	WT aco-2 RNAi with 8 mM fumarate/PA14 fast killing	22.40±1.53	24	90% (38%aco2i)	86/90	<0.0001 (<0.01aco2i)
	WT control RNAi with 8 mM oxaloacetate/PA14 fast killing	10.04±0.78	11	-0.15	90/90	0.4624
	WT aco-2 RNAi with 8 mM oxaloacetate/PA14 fast killing	16.42±1.38	13	39% (1%aco2i)	90/90	<0.01 (0.5397aco2i)
14	WT control RNAi control/PA14 fast killing	5.75±0.82	5		89/90
	WT aco-2 RNAi control/PA14 fast killing	9.70±1.24	7	0.69	87/90	<0.01
	WT control RNAi with 8 mM succinate/PA14 fast killing	7.50±1.43	5	0.3	89/90	0.603
	WT aco-2 RNAi with 8 mM succinate/PA14 fast killing	13.82±1.78	16	140% (42%aco2i)	87/90	<0.0001 (0.1837aco2i)
	WT control RNAi with 8 mM fumarate/PA14 fast killing	5.91±1.09	5	0.03	88/90	0.2862
	WT aco-2 RNAi with 8 mM fumarate/PA14 fast killing	12.21±1.46	13	112% (26%aco2i)	89/90	<0.01 (0.4351aco2i)
	WT control RNAi with 8 mM malate/PA14 fast killing	6.31±1.15	5	0.1	90/90	0.3989
	WT aco-2 RNAi with 8 mM malate/PA14 fast killing	19.22±2.14	35	234% (98%aco2i)	81/85	<0.0001 (<0.01aco2i)
15	WT control RNAi control/PA14 fast killing	5.32±0.52	7		90/90
	WT aco-2 RNAi control/PA14 fast killing	19.20±1.70	29	2.61	85/90	<0.0001
	WT control RNAi with 8 mM succinate/PA14 fast killing	16.12±2.53	7	2.03	87/90	<0.01
	WT aco-2 RNAi with 8 mM succinate/PA14 fast killing	23.98±2.18	41	351% (25%aco2i)	78/90	<0.0001 (0.0665aco2i)
	WT control RNAi with 8 mM fumarate/PA14 fast killing	7.34±0.93	7	0.38	90/90	0.1002
	WT aco-2 RNAi with 8 mM fumarate/PA14 fast killing	26.68±2.14	57	402% (39%aco2i)	89/90	<0.0001 (<0.01aco2i)
	WT control RNAi with 8 mM malate/PA14 fast killing	18.54±2.28	29	2.49	87/90	<0.0001
	WT aco-2 RNAi with 8 mM malate/PA14 fast killing	26.22±1.53	41	393% (37%aco2i)	76/90	<0.0001 (<0.01aco2i)
16	WT control RNAi control/PA14 fast killing	5.88±1.32	8		89/90
	WT aco-2 RNAi control/PA14 fast killing	13.19±1.97	11	1.24	87/90	<0.0001
	WT control RNAi with 8 mM oxaloacetate/PA14 fast killing	6.30±1.26	8	0.07	89/90	0.9607
	WT aco-2 RNAi with 8 mM oxaloacetate/PA14 fast killing	4.70±0.76	8	-20% (-64%aco2i)	88/90	0.4581 (<0.0001aco2i)
17	WT control RNAi control/PA14 fast killing	4.21±0.51	8		88/90
	WT aco-2 RNAi control/PA14 fast killing	8.56±1.34	8	1.03	89/90	<0.0001
	WT control RNAi with 8 mM oxaloacetate/PA14 fast killing	4.56±0.76	8	0.08	87/90	0.7352
	WT aco-2 RNAi with 8 mM oxaloacetate/PA14 fast killing	3.00±0.00	-	-29% (-65%aco2i)	89/90	<0.01 (<0.0001aco2i)
1	WT control RNAi/S. aureus big lawn	44.52±1.76	48		61/90
	WT aco-2 RNAi/S. aureus big lawn	57.36±2.06	53	0.29	75/90	<0.01
2	WT control RNAi/S. aureus big lawn	32.28±2.35	41.5		64/90		Fig. 1k
	WT aco-2 RNAi/S. aureus big lawn	45.23±1.70	54	0.4	74/90	1.4e-05	Fig. 1k
1	WT control/PA14 big lawn	52.67±0.95	-		89/90		Fig. 1l
	WT 0.01 mM fluoroacetic acid/PA14 big lawn	52.90±0.96	-	0	85/90	0.8673
	WT 0.05 mM fluoroacetic acid/PA14 big lawn	56.55±1.03	74	0.07	80/90	0.0038
	WT 0.1 mM fluoroacetic acid/PA14 big lawn	58.93±0.99	74	0.12	80/90	6.8e-06	Fig. 1l
	WT 0.5 mM fluoroacetic acid/PA14 big lawn	58.64±1.45	74	0.11	76/90	0.0002
	WT 1 mM fluoroacetic acid/PA14 big lawn	56.67±1.25	74	0.08	82/90	0.0093
2	WT control/PA14 big lawn	60.43±0.84	62		51/90
	WT 0.01 mM fluoroacetic acid/PA14 big lawn	63.41±1.88	62	0.05	35/90	0.149
	WT 0.05 mM fluoroacetic acid/PA14 big lawn	64.66±1.46	66	0.07	61/90	<0.05
	WT 0.1 mM fluoroacetic acid/PA14 big lawn	65.75±1.44	66	0.09	69/90	<0.01
	WT 0.5 mM fluoroacetic acid/PA14 big lawn	62.11±1.18	62	0.03	64/90	0.3567
	WT 1 mM fluoroacetic acid/PA14 big lawn	64.22±1.24	66	0.06	71/90	<0.05
1	WT control/S. aureus big lawn	119.69±5.64	147		77/105
	WT 0.1 mM fluoroacetic acid/S. aureus big lawn	137.41±7.20	188	0.15	95/120	0.0009
2	WT control/S. aureus big lawn	69.62±5.33	92		46/90		Fig. 1m
	WT 0.1 mM fluoroacetic acid/S. aureus big lawn	107.29±7.37	145	0.54	57/90	2.7e-05	Fig. 1m
1	WT control RNAi/PA14 small lawn	109.06±4.09	142		77/90
	WT aco-2 RNAi/PA14 small lawn	179.99±7.29	241	0.65	71/90	<0.0001
	WT cco-1 RNAi/PA14 small lawn	80.30±2.79	96	-0.26	72/90	<0.0001
	atfs-1(gk3094) control RNAi/PA14 small lawn	61.53±2.08	73	-0.44	64/90	<0.0001
	atfs-1(gk3094) aco-2 RNAi/PA14 small lawn	64.46±2.21	73	-41% (5%atfs1)	76/90	<0.0001 (0.3859atfs1)
	atfs-1(gk3094) cco-1 RNAi/PA14 small lawn	41.93±1.92	64	-62% (-32%atfs1)	65/86	<0.0001 (<0.0001atfs1)
	zip-2(tm4067) control RNAi/PA14 small lawn	116.52±2.73	129	0.07	63/90	0.6589
	zip-2(tm4067) aco-2 RNAi/PA14 small lawn	135.88±4.24	166	25% (17%zip2)	64/90	<0.0001 (0.0001zip2)
	zip-2(tm4067) cco-1 RNAi/PA14 small lawn	108.28±2.63	129	-1% (-7%zip2)	66/90	0.4413 (<0.0001zip2)
2	WT control RNAi/PA14 small lawn	111.41±3.33	140		73/90		Fig. 4h and Supplementary Fig. 3i
	WT aco-2 RNAi/PA14 small lawn	169.21±7.17	234	0.52	65/85	<0.0001	Fig. 4h
	WT cco-1 RNAi/PA14 small lawn	67.89±3.12	80	-0.39	73/75	<0.0001	Supplementary Fig. 3i
	atfs-1(gk3094) control RNAi/PA14 small lawn	73.45±2.50	95	-0.34	41/50	<0.0001
	atfs-1(gk3094) aco-2 RNAi/PA14 small lawn	82.53±2.45	95	-26% (12%atfs1)	53/55	<0.0001 (<0.05atfs1)
	atfs-1(gk3094) cco-1 RNAi/PA14 small lawn	86.57±2.84	102	-22% (18%atfs1)	53/60	<0.0001 (<0.01atfs1)
	zip-2(tm4067) control RNAi/PA14 small lawn	101.70±2.57	115	-0.09	79/90	<0.01	Fig. 4h
	zip-2(tm4067) aco-2 RNAi/PA14 small lawn	166.77±6.37	195	50% (64%zip2)	77/90	<0.0001 (<0.0001zip2)	Fig. 4h
	zip-2(tm4067) cco-1 RNAi/PA14 small lawn	102.45±2.75	115	-8% (1%zip2)	79/90	<0.05 (0.8920zip2)
3	WT control RNAi/PA14 small lawn	96.50±2.32	117		86/90		Fig. 4a
	WT aco-2 RNAi/PA14 small lawn	160.55±7.01	215	0.66	80/90	<0.0001	Fig. 4a
	atfs-1(gk3094) control RNAi/PA14 small lawn	78.90±3.34	93	-0.18	55/65	0.0001	Fig. 4a
	atfs-1(gk3094) aco-2 RNAi/PA14 small lawn	77.82±1.91	93	-19% (-1%atfs1)	56/60	<0.0001 (0.2874atfs1)	Fig. 4a
1	WT control RNAi/PA14 big lawn	52.59±0.73	72		83/90
	WT aco-2 RNAi/PA14 big lawn	103.16±3.00	119	0.96	78/90	<0.0001
	atf-7(qd22 qd130) control RNAi/PA14 big lawn	47.78±0.78	72	-0.09	78/90	<0.0001
	atf-7(qd22 qd130) aco-2 RNAi/PA14 big lawn	64.19±1.91	72	22% (34%atf7)	80/90	<0.0001 (<0.0001atf7)
2	WT control RNAi/PA14 big lawn	50.88±1.01	71		86/90		Fig. 4d
	WT aco-2 RNAi/PA14 big lawn	90.87±2.60	106	0.79	77/90	<0.0001	Fig. 4d
	atf-7(qd22 qd130) control RNAi/PA14 big lawn	43.73±0.91	60	-0.14	87/90	<0.0001	Fig. 4d
	atf-7(qd22 qd130) aco-2 RNAi/PA14 big lawn	73.52±2.33	96	45% (68%atf7)	76/90	<0.0001 (<0.0001atf7)	Fig. 4d
3	WT control RNAi/PA14 big lawn	46.37±0.49	-		89/90
	WT aco-2 RNAi/PA14 big lawn	92.54±2.85	119	1	80/90	<0.0001
	atf-7(qd22 qd130) control RNAi/PA14 big lawn	45.60±0.55	-	-0.02	89/90	0.1611
	atf-7(qd22 qd130) aco-2 RNAi/PA14 big lawn	62.80±2.21	71	35% (38%atf7)	80/90	<0.0001 (<0.0001atf7)
1	WT control RNAi/PA14 small lawn	106.79±3.05	123		74/90		Fig. 4f
	WT aco-2 RNAi/PA14 small lawn	200.38±7.51	245	0.88	62/90	<0.0001	Fig. 4f
	daf-16(mu86) control RNAi/PA14 small lawn	100.14±2.41	113	-0.06	75/90	0.0638	Fig. 4f
	daf-16(mu86) aco-2 RNAi/PA14 small lawn	142.67±5.52	189	34% (42%daf16)	79/90	<0.0001 (<0.0001daf16)	Fig. 4f
	hsf-1(sy441) control RNAi/PA14 small lawn	38.94±3.40	71	-0.64	87/90	<0.0001
	hsf-1(sy441) aco-2 RNAi/PA14 small lawn	150.42±6.68	189	41% (286%hsf1)	79/90	<0.0001 (<0.0001hsf1)
2	WT control RNAi/PA14 small lawn	93.33±2.94	106		86/90		Fig. 4i
	WT aco-2 RNAi/PA14 small lawn	188.24±7.92	271	1.02	83/90	<0.0001	Fig. 4i
	daf-16(mu86) control RNAi/PA14 small lawn	96.64±1.93	106	0.04	90/90	0.8866
	daf-16(mu86) aco-2 RNAi/PA14 small lawn	139.31±3.98	168	49% (44%daf16)	86/90	<0.0001 (<0.0001daf16)
	hsf-1(sy441) control RNAi/PA14 small lawn	54.42±2.08	70	-0.42	89/90	<0.0001	Fig. 4i
	hsf-1(sy441) aco-2 RNAi/PA14 small lawn	138.85±4.52	168	49% (155%hsf1)	87/90	<0.0001 (<0.0001hsf1)	Fig. 4i
1	WT control RNAi/PA14 big lawn	68.08±1.01	82		87/90		Fig. 4g
	WT aco-2 RNAi/PA14 big lawn	154.69±3.95	179	1.27	82/90	<0.0001	Fig. 4g
	hlh-30(tm1978) control RNAi/PA14 big lawn	59.14±1.79	73	-0.13	84/90	<0.01	Fig. 4g
	hlh-30(tm1978) aco-2 RNAi/PA14 big lawn	84.57±1.98	98	24% (43%hlh30)	90/90	<0.0001 (<0.0001hlh30)	Fig. 4g
2	WT control RNAi/PA14 big lawn	63.91±1.20	89		81/90
	WT aco-2 RNAi/PA14 big lawn	147.22±4.80	180	1.3	80/90	<0.0001
	hlh-30(tm1978) control RNAi/PA14 big lawn	58.06±2.05	76	-0.09	85/90	0.0687
	hlh-30(tm1978) aco-2 RNAi/PA14 big lawn	69.51±2.13	89	9% (20%hlh30)	77/90	<0.01 (<0.01hlh30)
1	WT control RNAi/PA14 big lawn	52.68±1.00	74		71/90		Supplementary Fig. 2c
	WT aco-2 RNAi 1/PA14 big lawn	76.67±3.79	111	0.51	73/90	<0.0001	Supplementary Fig. 2c
	WT aco-2 RNAi 1/4/PA14 big lawn	68.11±1.86	88	0.29	80/90	<0.0001	Supplementary Fig. 2c
	WT aco-2 RNAi 1/32/PA14 big lawn	54.23±0.89	74	0.03	75/90	0.3394	Supplementary Fig. 2c
2	WT control RNAi/PA14 big lawn	49.22±0.74	67		77/90
	WT aco-2 RNAi 1/PA14 big lawn	62.91±1.48	75	0.28	84/90	<0.0001
	WT aco-2 RNAi 1/4/PA14 big lawn	60.09±1.38	75	0.22	77/90	<0.0001
	WT aco-2 RNAi 1/32/PA14 big lawn	53.25±0.93	-	0.08	74/90	<0.01
3	WT control RNAi/PA14 big lawn	55.87±1.17	75		79/90
	WT aco-2 RNAi 1/PA14 big lawn	70.83±3.12	75	0.27	72/90	<0.0001
	WT aco-2 RNAi 1/4/PA14 big lawn	70.17±2.00	97	0.26	71/90	<0.0001
	WT aco-2 RNAi 1/32/PA14 big lawn	58.57±1.17	75	0.05	57/90	0.163
1	WT control RNAi/PA14 big lawn	54.56±1.35	74		78/90		Supplementary Fig. 2d
	WT aco-1 RNAi/PA14 big lawn	50.18±0.87	67	-0.08	81/90	<0.05	Supplementary Fig. 2d
2	WT control RNAi/PA14 big lawn	51.97±0.70	60		55/90
	WT aco-1 RNAi/PA14 big lawn	51.77±0.90	60	0	50/90	0.9893
1	WT control RNAi/PA14 small lawn	105.49±2.45	130		99/120		Supplementary Fig. 3a
	WT aco-2 RNAi/PA14 small lawn	200.81±6.48	248	0.9	95/120	<0.0001	Supplementary Fig. 3a
	cdc-25.1 RNAi/PA14 small lawn	187.40±6.00	226	0.78	105/120	<0.0001	Supplementary Fig. 3a
	cdc-25.1 RNAi aco-2 RNAi/PA14 small lawn	244.92±7.77	294	132% (22%aco2i)	98/120	<0.0001 (<0.0001aco2i)	Supplementary Fig. 3a
2	WT control RNAi/PA14 small lawn	108.77±1.71	127		113/120
	WT aco-2 RNAi/PA14 small lawn	214.42±5.04	245	0.97	79/120	<0.0001
	cdc-25.1 RNAi/PA14 small lawn	191.08±5.13	221	0.76	111/120	<0.0001
	cdc-25.1 RNAi aco-2 RNAi/PA14 small lawn	248.12±6.61	294	128% (16%aco2i)	82/120	<0.0001 (<0.0001aco2i)
1	WT control RNAi/25°C	12.93±0.35	17		78/90		Supplementary Fig. 3h
	WT aco-2 RNAi/25°C	16.99±0.37	19	0.31	66/90	<0.0001	Supplementary Fig. 3h
2	WT control RNAi/25°C	13.26±0.35	15		79/90
	WT aco-2 RNAi/25°C	15.91±0.55	19	0.2	87/90	<0.0001
1	WT control RNAi/PA14 big lawn	53.27±1.08	70		83/90		Supplementary Fig. 10a
	WT aco-2 RNAi/PA14 big lawn	119.35±4.01	141	1.24	70/90	<0.0001	Supplementary Fig. 10a
	WT spg-7 RNAi/PA14 big lawn	82.17±1.77	93	0.54	69/90	<0.0001	Supplementary Fig. 10a
2	WT control RNAi/PA14 big lawn	50.72±0.59	-		77/90
	WT aco-2 RNAi/PA14 big lawn	95.73±2.44	120	0.89	81/90	<0.0001
	WT spg-7 RNAi/PA14 big lawn	70.77±1.36	82	0.4	74/90	<0.0001
3	WT control RNAi/PA14 big lawn	49.67±0.87	69		77/90
	WT aco-2 RNAi/PA14 big lawn	105.07±2.91	117	1.12	64/90	<0.0001
	WT spg-7 RNAi/PA14 big lawn	78.04±1.55	90	0.57	68/90	<0.0001
1	WT control RNAi with 7.5 mM t-BOOH	22.86±0.87	33		119/120
	WT aco-2 RNAi with 7.5 mM t-BOOH	29.72±1.67	39	0.3	119/120	<0.0001
2	WT control RNAi with 7.5 mM t-BOOH	12.19±0.88	24		87/90
	WT aco-2 RNAi with 7.5 mM t-BOOH	16±0.91	24	0.312551	90/90	<0.01
3	WT control RNAi with 7.5 mM t-BOOH	14.24±0.41	16		90/90		Supplementary Fig. 3j
	WT aco-2 RNAi with 7.5 mM t-BOOH	20.68±0.82	24	0.452247	90/90	<0.0001	Supplementary Fig. 3j
1	WT control RNAi at 35°C	6.58±0.32	8		90/90
	WT aco-2 RNAi at 35°C	8.67±0.64	10	0.32	90/90	<0.05
2	WT control RNAi at 35°C	10.22±0.20	10		90/90		Supplementary Fig. 3k
	WT aco-2 RNAi at 35°C	12.02±0.45	12	0.18	90/90	<0.0001	Supplementary Fig. 3k
