# Supplementary material for: Mitochondrial aconitase suppresses immunity by modulating oxaloacetate and the mitochondrial unfolded protein response
Source: Nat Commun. 2023 Jun 22;14:3716. doi: 10.1038/s41467-023-39393-6 (PMC10287738; doi:10.1038/s41467-023-39393-6)
Supplement: Supplementary file 5 — Supplementary Data 2 [file 41467_2023_39393_MOESM5_ESM.xlsx]

## Sheet: Sheet1
Supplementary Data 2. Statistical analysis of feeding assay data shown in Fig. 1 and Supplementary Fig. 3.
Strain	Mean feeding rate (/min) ± s.e.m.	p value vs. control	Figure in text
Conditions	After PA14-GFP infection (N=30, 3 replicates)
WT control RNAi/24 hrs infection	206.0±13.5		Fig. 1g
WT aco-2 RNAi/24 hrs infection	199.6±10.7	0.7117	Fig. 1g
WT control RNAi/36 hrs infection	98.5±10.8		Supplementary Fig. 3g
WT aco-2 RNAi/36 hrs infection	103.9±8.6	0.6974	Supplementary Fig. 3g
