# Supplementary material for: Mitochondrial aconitase suppresses immunity by modulating oxaloacetate and the mitochondrial unfolded protein response
Source: Nat Commun. 2023 Jun 22;14:3716. doi: 10.1038/s41467-023-39393-6 (PMC10287738; doi:10.1038/s41467-023-39393-6)
Supplement: Supplementary file 6 — Supplementary Data 3 [file 41467_2023_39393_MOESM6_ESM.xlsx]

## Sheet: Information
Supplementary Data 3. The list of gene sets related to the immune signaling pathways.
Gene set	Count	p value with ‘Defense response to other organism’	Reference	Experimental condition	Identification of differentially expressed genes	Accession ID	Gene
bWT vs. pmk-1(-)	253	3.13e-38	Fletcher et al., PLoS Genet. 2019 Feb 21;15(2):e1007830.	pmk-1(km25), L4 stage, 25℃	DESeq2, fold change > 2, q value < 0.05	GSE119292	WBGene00000218	WBGene00000219	WBGene00000373	WBGene00000558	WBGene00000673	WBGene00000746	WBGene00000760	WBGene00000779	WBGene00000878	WBGene00001076	WBGene00001158	WBGene00001387	WBGene00001736	WBGene00001853	WBGene00001877	WBGene00001879	WBGene00001881	WBGene00001882	WBGene00001885	WBGene00001893	WBGene00001895	WBGene00001899	WBGene00001912	WBGene00001922	WBGene00001925	WBGene00001927	WBGene00001928	WBGene00001932	WBGene00001933	WBGene00001936	WBGene00002059	WBGene00002110	WBGene00002264	WBGene00002269	WBGene00002273	WBGene00003058	WBGene00003090	WBGene00003091	WBGene00003605	WBGene00003640	WBGene00003664	WBGene00003703	WBGene00003763
WT vs. sek-1(-)	349	4.37e-38	Wu et al., Cell Metab. 2019 May 7;29(5):1192-1205.e8.	sek-1(km4), Day 6 adult, 20℃	DESeq2, fold change > 2, q value < 0.05	GSE92902	WBGene00022645	WBGene00003689	WBGene00015759	WBGene00017764	WBGene00000558	WBGene00018707	WBGene00018708	WBGene00019388	WBGene00020394	WBGene00019090	WBGene00021491	WBGene00021236	WBGene00017500	WBGene00017490	WBGene00017499	WBGene00021224	WBGene00018910	WBGene00018138	WBGene00015577	WBGene00015044	WBGene00003769	WBGene00016785	WBGene00003528	WBGene00019234	WBGene00015739	WBGene00044535	WBGene00015449	WBGene00015369	WBGene00015076	WBGene00017771	WBGene00002273	WBGene00004062	WBGene00003844	WBGene00015400	WBGene00015362	WBGene00045275	WBGene00006097	WBGene00003731	WBGene00001500	WBGene00006191	WBGene00015660	WBGene00000219	WBGene00017678
nipi-3(-) vs. WT	282	1.25e-27	McEwan et al., BMC Biol. 2016 Dec 7;14(1):105.	nipi-3(fr4), L4 stage, 20℃	Table S2, fold change > 2, q value < 0.05	GSE87052	WBGene00006539	WBGene00000190	WBGene00045417	WBGene00012757	WBGene00016788	WBGene00004052	WBGene00019564	WBGene00007440	WBGene00012144	WBGene00008922	WBGene00009957	WBGene00077593	WBGene00016425	WBGene00001786	WBGene00007506	WBGene00010470	WBGene00015947	WBGene00021979	WBGene00007097	WBGene00012910	WBGene00021977	WBGene00016424	WBGene00016862	WBGene00018997	WBGene00006533	WBGene00001730	WBGene00016596	WBGene00019967	WBGene00007073	WBGene00008296	WBGene00017270	WBGene00019515	WBGene00011737	WBGene00021625	WBGene00021487	WBGene00000616	WBGene00000734	WBGene00011844	WBGene00009595	WBGene00008304	WBGene00015574	WBGene00003981	WBGene00000373
wdr-23(-) vs. WT	2279	1.64e-25	Staab et al, PLoS Genet. 2013 Mar;9(3):e1003354.	wdr-23(tm1817), Young adult, 20℃	Table S4, fold change > 2, q value < 0.05	Not available	WBGene00004921	WBGene00004924	WBGene00006767	WBGene00006306	WBGene00006752	WBGene00001414	WBGene00018468	WBGene00006750	WBGene00000403	WBGene00000402	WBGene00022103	WBGene00000399	WBGene00017394	WBGene00019285	WBGene00019352	WBGene00023408	WBGene00017514	WBGene00006583	WBGene00000287	WBGene00000288	WBGene00012980	WBGene00008661	WBGene00006742	WBGene00000286	WBGene00016800	WBGene00023407	WBGene00020192	WBGene00018478	WBGene00018480	WBGene00018479	WBGene00020725	WBGene00006772	WBGene00007041	WBGene00000780	WBGene00008439	WBGene00012462	WBGene00020265	WBGene00020455	WBGene00021859	WBGene00011263	WBGene00050915	WBGene00007166	WBGene00008616
aWT vs. pmk-1(-)	43	1.38e-20	McEwan et al., BMC Biol. 2016 Dec 7;14(1):105.	pmk-1(km25), L4 stage, 20℃	Table S2, fold change > 2, q value < 0.05	GSE87052	WBGene00003736	WBGene00001761	WBGene00000133	WBGene00011190	WBGene00009624	WBGene00009396	WBGene00010613	WBGene00003528	WBGene00017485	WBGene00017041	WBGene00007807	WBGene00008113	WBGene00019327	WBGene00012783	WBGene00021731	WBGene00003530	WBGene00003769	WBGene00012535	WBGene00010050	WBGene00022645	WBGene00003771	WBGene00019090	WBGene00003766	WBGene00008494	WBGene00017490	WBGene00010128	WBGene00003767	WBGene00010745	WBGene00008486	WBGene00007867	WBGene00011668	WBGene00008584	WBGene00008492	WBGene00010659	WBGene00010124	WBGene00021872	WBGene00019388	WBGene00009429	WBGene00003091	WBGene00015660	WBGene00011979	WBGene00007875	WBGene00015933
skn-1(gf) vs. WT	933	2.36e-15	Nhan et al., Proc Natl Acad Sci U S A. 2019 Oct 29;116(44):22322-22330.	skn-1(lax188), Day 3 adult, 20℃	Supplementary file in GEO, fold change > 2, q value < 0.05	GSE123531	WBGene00000007	WBGene00000037	WBGene00000039	WBGene00000062	WBGene00000082	WBGene00000111	WBGene00000116	WBGene00000176	WBGene00000179	WBGene00000191	WBGene00000213	WBGene00000220	WBGene00000288	WBGene00000298	WBGene00000391	WBGene00000412	WBGene00000445	WBGene00000448	WBGene00000449	WBGene00000455	WBGene00000469	WBGene00000490	WBGene00000516	WBGene00000521	WBGene00000541	WBGene00000650	WBGene00000708	WBGene00000738	WBGene00000783	WBGene00000799	WBGene00000853	WBGene00000893	WBGene00000902	WBGene00000920	WBGene00000928	WBGene00000958	WBGene00000968	WBGene00000969	WBGene00000972	WBGene00001063	WBGene00001064	WBGene00001069	WBGene00001075
WT vs. pmk-1(-)	786	2.3e-14	Bond et al., PLoS One. 2014 Dec 4;9(12):e113231.	pmk-1(km25), L4 stage, 16℃	Dataset S1, fold change > 2, p value < 0.05	GSE53732	WBGene00010125	WBGene00015933	WBGene00018971	WBGene00008584	WBGene00010123	WBGene00011979	WBGene00003091	WBGene00007875	WBGene00010659	WBGene00010745	WBGene00015932	WBGene00010128	WBGene00017764	WBGene00011190	WBGene00007864	WBGene00000558	WBGene00007867	WBGene00009963	WBGene00017199	WBGene00010124	WBGene00044073	WBGene00009432	WBGene00014183	WBGene00010746	WBGene00019090	WBGene00010501	WBGene00008492	WBGene00021872	WBGene00008493	WBGene00014173	WBGene00009429	WBGene00050875	WBGene00012727	WBGene00018708	WBGene00009396	WBGene00016662	WBGene00017485	WBGene00009907	WBGene00003640	WBGene00012886	WBGene00018630	WBGene00018646	WBGene00003769
elt-2(-) vs. WT	1152	1.2e-13	Dineen et al., Dev Biol. 2018 Mar 15;435(2):150-161.	elt-2(ca15), L1 stage, 20℃	Supplementary Table 3, fold change > 1.75, q value < 0.1	GSE107175	WBGene00007894	WBGene00000783	WBGene00019967	WBGene00018547	WBGene00020777	WBGene00016063	WBGene00019660	WBGene00002043	WBGene00011831	WBGene00004020	WBGene00011844	WBGene00009030	WBGene00016064	WBGene00018353	WBGene00008681	WBGene00009957	WBGene00013079	WBGene00003702	WBGene00022848	WBGene00004094	WBGene00003992	WBGene00007440	WBGene00004017	WBGene00010660	WBGene00015220	WBGene00001607	WBGene00008167	WBGene00001598	WBGene00007624	WBGene00020792	WBGene00044073	WBGene00206354	WBGene00008485	WBGene00018640	WBGene00008850	WBGene00020778	WBGene00009897	WBGene00000022	WBGene00021518	WBGene00022382	WBGene00008967	WBGene00004244	WBGene00015504
WT vs. atf-7(-)	96	2.42e-13	Fletcher et al., PLoS Genet. 2019 Feb 21;15(2):e1007830.	atf-7(qd22 qd130), L4 stage, 25℃	DESeq2, fold change > 2, q value < 0.05	GSE119292	WBGene00000063	WBGene00000223	WBGene00000403	WBGene00000556	WBGene00000558	WBGene00000972	WBGene00001387	WBGene00001736	WBGene00002017	WBGene00002018	WBGene00002019	WBGene00002020	WBGene00002026	WBGene00002129	WBGene00003058	WBGene00003091	WBGene00003616	WBGene00003768	WBGene00003769	WBGene00004236	WBGene00004567	WBGene00005832	WBGene00006714	WBGene00006928	WBGene00006954	WBGene00007262	WBGene00007341	WBGene00007813	WBGene00007872	WBGene00007875	WBGene00007989	WBGene00008042	WBGene00008097	WBGene00008486	WBGene00008584	WBGene00008621	WBGene00008794	WBGene00009102	WBGene00009429	WBGene00009431	WBGene00010123	WBGene00010124	WBGene00010125
vhp-1 RNAi vs. Control RNAi	43	2.15e-12	GSE82238	vhp-1(RNAi), Day 2 adult, 25℃	limma, fold change > 2, p value < 0.05	GSE82238	WBGene00000373	WBGene00000560	WBGene00000784	WBGene00003766	WBGene00003768	WBGene00003769	WBGene00007989	WBGene00007992	WBGene00008861	WBGene00009964	WBGene00010742	WBGene00010749	WBGene00012212	WBGene00012364	WBGene00012462	WBGene00012783	WBGene00012886	WBGene00014148	WBGene00015048	WBGene00015280	WBGene00015823	WBGene00015955	WBGene00016388	WBGene00017591	WBGene00018643	WBGene00018731	WBGene00019090	WBGene00019967	WBGene00020047	WBGene00020156	WBGene00021580	WBGene00002024	WBGene00003530	WBGene00005655	WBGene00009432	WBGene00009433	WBGene00010019	WBGene00010125	WBGene00011707	WBGene00018647	WBGene00019388	WBGene00019780	WBGene00020579
WT vs. elt-2(-)	619	8.77e-12	Dineen et al., Dev Biol. 2018 Mar 15;435(2):150-161.	elt-2(ca15), L1 stage, 20℃	Supplementary Table 3, fold change > 1.7, q value < 0.1	GSE107175	WBGene00004999	WBGene00007331	WBGene00019495	WBGene00000789	WBGene00000786	WBGene00018760	WBGene00019097	WBGene00021852	WBGene00013035	WBGene00011222	WBGene00014252	WBGene00000215	WBGene00020662	WBGene00001819	WBGene00001814	WBGene00009237	WBGene00011102	WBGene00004986	WBGene00018384	WBGene00044296	WBGene00044206	WBGene00010238	WBGene00016052	WBGene00011212	WBGene00019986	WBGene00020516	WBGene00015389	WBGene00009773	WBGene00003828	WBGene00011893	WBGene00014253	WBGene00014666	WBGene00077783	WBGene00007404	WBGene00010050	WBGene00009895	WBGene00017691	WBGene00015933	WBGene00016134	WBGene00018342	WBGene00000302	WBGene00050904	WBGene00005001
bar-1(-) vs. WT	425	5.02e-09	van der Bent et al., Sci Rep. 2014 May 13;4:4926.	bar-1(ga80), Young adult, 20℃	Suppl. Table 1, q value < 0.05	WormQTL	WBGene00009061	WBGene00005254	WBGene00016281	WBGene00015602	WBGene00021081	WBGene00011841	WBGene00008575	WBGene00000190	WBGene00014712	WBGene00015225	WBGene00014847	WBGene00006650	WBGene00045338	WBGene00014709	WBGene00023347	WBGene00008850	WBGene00008267	WBGene00010206	WBGene00012091	WBGene00022713	WBGene00022476	WBGene00017214	WBGene00009169	WBGene00045415	WBGene00000301	WBGene00012910	WBGene00008302	WBGene00007132	WBGene00009077	WBGene00009963	WBGene00044183	WBGene00012757	WBGene00016845	WBGene00022545	WBGene00010399	WBGene00007131	WBGene00045411	WBGene00000191	WBGene00008507	WBGene00009572	WBGene00007656	WBGene00010124	WBGene00002103
Control RNAi vs. elt-2 RNAi	159	1.22e-07	Mann et al., PLoS Genet. 2016 Apr 12;12(4):e1005956.	elt-2(RNAi), L4 stage, 20℃	S5 Table, fold change > 2, q value < 0.1	GSE69264	WBGene00000298	WBGene00000785	WBGene00000789	WBGene00000971	WBGene00000977	WBGene00001099	WBGene00001156	WBGene00001399	WBGene00001578	WBGene00001754	WBGene00001761	WBGene00003093	WBGene00003095	WBGene00003473	WBGene00003474	WBGene00003635	WBGene00003957	WBGene00004059	WBGene00004987	WBGene00006895	WBGene00006922	WBGene00007336	WBGene00007362	WBGene00007536	WBGene00007692	WBGene00007724	WBGene00007743	WBGene00007810	WBGene00007867	WBGene00008170	WBGene00008336	WBGene00008494	WBGene00008566	WBGene00008594	WBGene00008831	WBGene00008992	WBGene00009192	WBGene00009237	WBGene00009347	WBGene00009741	WBGene00009769	WBGene00009773	WBGene00009818
Control RNAi vs. skn-1 RNAi	179	2.73e-07	Oliveira et al., Aging Cell. 2009 Sep;8(5):524-41.	skn-1(RNAi), Late L4 stage, 20℃	Table S1, delta > 1.023, p value < 0.017	PUMAdb532	WBGene00007072	WBGene00015337	WBGene00015389	WBGene00015471	WBGene00000133	WBGene00007385	WBGene00015565	WBGene00007455	WBGene00004309	WBGene00015623	WBGene00007591	WBGene00002272	WBGene00006917	WBGene00015965	WBGene00016009	WBGene00016134	WBGene00006718	WBGene00016258	WBGene00007836	WBGene00007875	WBGene00007866	WBGene00007867	WBGene00007904	WBGene00016435	WBGene00043187	WBGene00002067	WBGene00016620	WBGene00016629	WBGene00016728	WBGene00006853	WBGene00008203	WBGene00016883	WBGene00000116	WBGene00008335	WBGene00008336	WBGene00016982	WBGene00001790	WBGene00008390	WBGene00008477	WBGene00008494	WBGene00008495	WBGene00001465	WBGene00008542
spg-7 RNAi, atfs-1-dependent	248	4.87e-07	Nargund et al, Science. 2012 Aug 3;337(6094):587-90.	spg-7(RNAi), atfs-1(tm4525), L4 stage, unknown temperature	Supplementary Table 3, fold change > 1.3, p value < 0.05, genes whose upregulation in the atfs-1(tm4525) background was 25% of the upregulation in wild-type worms	GSE38196	WBGene00007073	WBGene00007114	WBGene00015043	WBGene00015048	WBGene00015082	WBGene00015110	WBGene00007162	WBGene00015167	WBGene00015225	WBGene00015295	WBGene00015333	WBGene00015382	WBGene00015401	WBGene00015403	WBGene00005642	WBGene00015532	WBGene00003572	WBGene00015569	WBGene00015573	WBGene00004932	WBGene00000522	WBGene00007506	WBGene00015693	WBGene00015799	WBGene00007660	WBGene00015947	WBGene00007691	WBGene00000761	WBGene00016046	WBGene00016061	WBGene00016096	WBGene00016102	WBGene00007730	WBGene00007760	WBGene00016294	WBGene00016332	WBGene00016425	WBGene00000767	WBGene00016442	WBGene00007991	WBGene00016506	WBGene00016508	WBGene00008040
spg-7 RNAi vs. Control RNAi	441	8.22e-07	Nargund et al, Science. 2012 Aug 3;337(6094):587-90.	spg-7(RNAi), L4 stage, unknown temperature	Supplementary Table 2, fold change > 1.3, p value < 0.05	GSE38196	WBGene00007072	WBGene00007073	WBGene00015043	WBGene00015048	WBGene00015082	WBGene00015110	WBGene00007162	WBGene00015167	WBGene00007216	WBGene00015295	WBGene00007254	WBGene00015333	WBGene00006628	WBGene00015382	WBGene00015403	WBGene00005642	WBGene00015532	WBGene00015535	WBGene00015573	WBGene00004932	WBGene00007440	WBGene00000522	WBGene00007506	WBGene00015693	WBGene00007660	WBGene00015947	WBGene00007691	WBGene00000761	WBGene00016046	WBGene00016061	WBGene00016096	WBGene00016097	WBGene00007725	WBGene00016294	WBGene00016332	WBGene00007901	WBGene00016425	WBGene00007991	WBGene00016506	WBGene00016594	WBGene00008099	WBGene00016698	WBGene00004003
hsf-1(-) vs. WT	236	6.6e-06	Li et al., Genes Dev. 2016 Sep 15;30(18):2062-2075.	hsf-1(ok600), L2 stage, 20℃	Supplementary file in GEO, fold change > 2, q value < 0.05	GSE81522	WBGene00000074	WBGene00000248	WBGene00000373	WBGene00000473	WBGene00000519	WBGene00000683	WBGene00000718	WBGene00000734	WBGene00001493	WBGene00001731	WBGene00001812	WBGene00002105	WBGene00002694	WBGene00002980	WBGene00003408	WBGene00003423	WBGene00003647	WBGene00003746	WBGene00003749	WBGene00003943	WBGene00004083	WBGene00004798	WBGene00004827	WBGene00004897	WBGene00004987	WBGene00004994	WBGene00005764	WBGene00005833	WBGene00006539	WBGene00006578	WBGene00006649	WBGene00006840	WBGene00006981	WBGene00007114	WBGene00007406	WBGene00007439	WBGene00007440	WBGene00007666	WBGene00007772	WBGene00007856	WBGene00007873	WBGene00007875	WBGene00007981
elt-2 RNAi vs. Control RNAi	89	7.72e-06	Mann et al., PLoS Genet. 2016 Apr 12;12(4):e1005956.	elt-2(RNAi), L4 stage, 20℃	S5 Table, fold change > 2, q value < 0.1	GSE69264	WBGene00000629	WBGene00000783	WBGene00002094	WBGene00003430	WBGene00003959	WBGene00004809	WBGene00004810	WBGene00004994	WBGene00007097	WBGene00007131	WBGene00007134	WBGene00007440	WBGene00007655	WBGene00007656	WBGene00007658	WBGene00007659	WBGene00007662	WBGene00008068	WBGene00008267	WBGene00008269	WBGene00008301	WBGene00008424	WBGene00008615	WBGene00008625	WBGene00008850	WBGene00009061	WBGene00009166	WBGene00009168	WBGene00009170	WBGene00009257	WBGene00009682	WBGene00009957	WBGene00011082	WBGene00011844	WBGene00012058	WBGene00012091	WBGene00012609	WBGene00012632	WBGene00012727	WBGene00013073	WBGene00013170	WBGene00014046	WBGene00014047
WT vs. wdr-23(-)	131	9.53e-06	Staab et al, PLoS Genet. 2013 Mar;9(3):e1003354.	wdr-23(tm1817), Young adult, 20℃	Table S6, fold change > 2, q value < 0.05	Not available	WBGene00017962	WBGene00004062	WBGene00000781	WBGene00017881	WBGene00000784	WBGene00010999	WBGene00021070	WBGene00000785	WBGene00007282	WBGene00007283	WBGene00015403	WBGene00016450	WBGene00008593	WBGene00008594	WBGene00009518	WBGene00010953	WBGene00019917	WBGene00012018	WBGene00020938	WBGene00022261	WBGene00007963	WBGene00000656	WBGene00000698	WBGene00000751	WBGene00000752	WBGene00000609	WBGene00000597	WBGene00000757	WBGene00000713	WBGene00000657	WBGene00000712	WBGene00000732	WBGene00000675	WBGene00000703	WBGene00000708	WBGene00000696	WBGene00000716	WBGene00000754	WBGene00000668	WBGene00000680	WBGene00000608	WBGene00015933	WBGene00007873
daf-16(-) vs. WT	87	1.15e-05	Zhang et al., Cell Rep. 2015 Jun 9;11(9):1414-24.	daf-16(mgDF47), Day 3 adult, 25℃	limma, fold change > 2, p value < 0.01	GSE62297	WBGene00000391	WBGene00000560	WBGene00000799	WBGene00003766	WBGene00004052	WBGene00007358	WBGene00007454	WBGene00007455	WBGene00007497	WBGene00007515	WBGene00007867	WBGene00007872	WBGene00007873	WBGene00007875	WBGene00008068	WBGene00008944	WBGene00009096	WBGene00009097	WBGene00009299	WBGene00009349	WBGene00010118	WBGene00010123	WBGene00010212	WBGene00010407	WBGene00010752	WBGene00011262	WBGene00011340	WBGene00011416	WBGene00011419	WBGene00011772	WBGene00012330	WBGene00012518	WBGene00012592	WBGene00013073	WBGene00014044	WBGene00015672	WBGene00015674	WBGene00015675	WBGene00016295	WBGene00016314	WBGene00016360	WBGene00016577	WBGene00016786
atfs-1(gf) vs. WT	1543	2.35e-05	Wu et al., BMC Biol. 2018 Dec 18;16(1):147.	atfs-1(et15), Young adult, 20℃	Table S2, q value < 0.05	GSE110984	WBGene00017465	WBGene00013832	WBGene00009038	WBGene00015573	WBGene00008010	WBGene00022674	WBGene00014977	WBGene00015398	WBGene00015600	WBGene00044646	WBGene00008862	WBGene00009572	WBGene00008306	WBGene00043065	WBGene00013830	WBGene00018310	WBGene00007660	WBGene00012798	WBGene00008477	WBGene00044212	WBGene00206464	WBGene00235090	WBGene00044644	WBGene00010216	WBGene00000749	WBGene00011009	WBGene00011674	WBGene00013953	WBGene00008592	WBGene00012618	WBGene00010528	WBGene00003473	WBGene00044207	WBGene00007656	WBGene00044249	WBGene00009963	WBGene00219410	WBGene00020357	WBGene00019832	WBGene00001554	WBGene00007672	WBGene00021700	WBGene00015602
WT vs. pqm-1(-)	282	0.000311	Tepper et al., Cell 2013 Aug 1;154(3):676-690.	pqm-1(ok485), Day 1 adult, 20℃	limma, fold change > 3	PUMAdb557	WBGene00003745	WBGene00008296	WBGene00011003	WBGene00011420	WBGene00013932	WBGene00017905	WBGene00022477	WBGene00022821	WBGene00005370	WBGene00006452	WBGene00008068	WBGene00010316	WBGene00002023	WBGene00006819	WBGene00008831	WBGene00011846	WBGene00014307	WBGene00016923	WBGene00020940	WBGene00023432	WBGene00050914	WBGene00004995	WBGene00010183	WBGene00010740	WBGene00010931	WBGene00011586	WBGene00017127	WBGene00019744	WBGene00045170	WBGene00045397	WBGene00001445	WBGene00008481	WBGene00011428	WBGene00020317	WBGene00045461	WBGene00008777	WBGene00009349	WBGene00018755	WBGene00003749	WBGene00003773	WBGene00007304	WBGene00010041	WBGene00022194
pmk-1(-) vs. WT	58	-	Fletcher et al., PLoS Genet. 2019 Feb 21;15(2):e1007830.	pmk-1(km25), L4 stage, 25℃	DESeq2, fold change > 2, q value < 0.05	GSE119292	WBGene00000213	WBGene00001399	WBGene00001626	WBGene00003094	WBGene00007246	WBGene00007358	WBGene00007517	WBGene00007541	WBGene00007817	WBGene00008245	WBGene00008786	WBGene00008959	WBGene00009090	WBGene00009096	WBGene00009097	WBGene00009384	WBGene00009467	WBGene00010183	WBGene00010403	WBGene00011024	WBGene00011486	WBGene00011718	WBGene00011719	WBGene00012323	WBGene00012597	WBGene00012621	WBGene00012947	WBGene00013515	WBGene00013633	WBGene00013853	WBGene00014046	WBGene00014047	WBGene00014125	WBGene00014759	WBGene00015281	WBGene00015355	WBGene00015403	WBGene00016281	WBGene00016667	WBGene00016894	WBGene00017020	WBGene00018380	WBGene00018911
sek-1(-) vs. WT	974	-	Wu et al., Cell Metab. 2019 May 7;29(5):1192-1205.e8.	sek-1(km4), Day 6 adult, 20℃	DESeq2, fold change > 2, q value < 0.05	GSE92902	WBGene00018976	WBGene00021002	WBGene00021709	WBGene00020062	WBGene00021745	WBGene00000785	WBGene00004230	WBGene00017504	WBGene00021602	WBGene00021601	WBGene00021309	WBGene00021304	WBGene00018092	WBGene00017721	WBGene00017723	WBGene00003646	WBGene00018266	WBGene00016234	WBGene00018761	WBGene00020878	WBGene00020881	WBGene00018055	WBGene00018054	WBGene00018062	WBGene00015433	WBGene00020617	WBGene00020616	WBGene00020613	WBGene00020747	WBGene00020855	WBGene00019180	WBGene00016789	WBGene00017983	WBGene00017411	WBGene00001714	WBGene00021625	WBGene00018297	WBGene00018210	WBGene00003591	WBGene00015340	WBGene00015339	WBGene00005655	WBGene00019644
WT vs. nipi-3(-)	70	-	McEwan et al., BMC Biol. 2016 Dec 7;14(1):105.	nipi-3(fr4), L4 stage, 20℃	Table S2, fold change > 2, q value < 0.05	GSE87052	WBGene00021743	WBGene00019368	WBGene00009512	WBGene00020797	WBGene00020247	WBGene00000716	WBGene00015400	WBGene00016644	WBGene00011244	WBGene00045272	WBGene00015903	WBGene00012686	WBGene00011812	WBGene00009493	WBGene00011388	WBGene00007533	WBGene00006925	WBGene00009897	WBGene00013394	WBGene00012747	WBGene00013393	WBGene00022820	WBGene00009192	WBGene00008538	WBGene00016912	WBGene00015710	WBGene00003828	WBGene00022245	WBGene00008629	WBGene00020258	WBGene00018449	WBGene00008390	WBGene00021580	WBGene00019311	WBGene00011979	WBGene00006636	WBGene00007362	WBGene00011394	WBGene00010064	WBGene00016896	WBGene00011879	WBGene00022445	WBGene00011112
WT vs. skn-1(gf)	212	-	Nhan et al., Proc Natl Acad Sci U S A. 2019 Oct 29;116(44):22322-22330.	skn-1(lax188), Day 3 adult, 20℃	Supplementary file in GEO, fold change > 2, q value < 0.05	GSE123531	WBGene00000488	WBGene00000535	WBGene00000597	WBGene00000608	WBGene00000609	WBGene00000656	WBGene00000675	WBGene00000677	WBGene00000693	WBGene00000696	WBGene00000713	WBGene00000716	WBGene00000742	WBGene00000751	WBGene00000752	WBGene00000966	WBGene00000967	WBGene00000971	WBGene00000982	WBGene00000983	WBGene00000986	WBGene00000989	WBGene00001397	WBGene00001500	WBGene00001693	WBGene00001694	WBGene00001713	WBGene00001757	WBGene00001769	WBGene00001841	WBGene00002102	WBGene00002182	WBGene00003099	WBGene00003522	WBGene00004114	WBGene00004144	WBGene00005040	WBGene00005379	WBGene00005949	WBGene00006039	WBGene00007140	WBGene00007203	WBGene00007331
pmk-1(-) vs. WT	255	-	Bond et al., PLoS One. 2014 Dec 4;9(12):e113231.	pmk-1(km25), L4 stage, 16℃	Dataset S1, fold change > 2, p value < 0.05	GSE53732	WBGene00016670	WBGene00012087	WBGene00008488	WBGene00014046	WBGene00015052	WBGene00017019	WBGene00015152	WBGene00017020	WBGene00016669	WBGene00011844	WBGene00001399	WBGene00021055	WBGene00012783	WBGene00006928	WBGene00004275	WBGene00010332	WBGene00004144	WBGene00019279	WBGene00020630	WBGene00013481	WBGene00020220	WBGene00022156	WBGene00021743	WBGene00020326	WBGene00020221	WBGene00010690	WBGene00005643	WBGene00043980	WBGene00018050	WBGene00021603	WBGene00013516	WBGene00000213	WBGene00006925	WBGene00009859	WBGene00010064	WBGene00000803	WBGene00004997	WBGene00004984	WBGene00013862	WBGene00004352	WBGene00020144	WBGene00007771	WBGene00015403
atf-7(-) vs. WT	99	-	Fletcher et al., PLoS Genet. 2019 Feb 21;15(2):e1007830.	atf-7(qd22 qd130), L4 stage, 25℃	DESeq2, fold change > 2, q value < 0.05	GSE119292	WBGene00000017	WBGene00000241	WBGene00000624	WBGene00000702	WBGene00000722	WBGene00001071	WBGene00001156	WBGene00001500	WBGene00001553	WBGene00001699	WBGene00001702	WBGene00002827	WBGene00004157	WBGene00004224	WBGene00006627	WBGene00006628	WBGene00006956	WBGene00007440	WBGene00007482	WBGene00007773	WBGene00007817	WBGene00007874	WBGene00008027	WBGene00008292	WBGene00008841	WBGene00009009	WBGene00009048	WBGene00009221	WBGene00009383	WBGene00009423	WBGene00009706	WBGene00009838	WBGene00010184	WBGene00012404	WBGene00012596	WBGene00012959	WBGene00013079	WBGene00013492	WBGene00013633	WBGene00013841	WBGene00013853	WBGene00013887	WBGene00014009
WT vs. bar-1(-)	710	-	van der Bent et al., Sci Rep. 2014 May 13;4:4926.	bar-1(ga80), Young adult, 20℃	Suppl. Table 1, q value < 0.05	WormQTL	WBGene00018656	WBGene00005001	WBGene00017019	WBGene00022156	WBGene00004394	WBGene00017020	WBGene00011785	WBGene00003124	WBGene00000748	WBGene00008900	WBGene00000930	WBGene00008448	WBGene00011213	WBGene00011782	WBGene00014821	WBGene00000615	WBGene00044683	WBGene00021791	WBGene00000647	WBGene00022645	WBGene00007331	WBGene00000694	WBGene00011830	WBGene00011024	WBGene00010251	WBGene00000617	WBGene00004037	WBGene00015453	WBGene00044446	WBGene00000252	WBGene00000626	WBGene00000711	WBGene00001786	WBGene00011207	WBGene00020393	WBGene00019495	WBGene00018809	WBGene00000251	WBGene00009281	WBGene00018823	WBGene00018227	WBGene00019112	WBGene00044272
skn-1 RNAi vs. Control RNAi	50	-	Oliveira et al., Aging Cell. 2009 Sep;8(5):524-41.	skn-1(RNAi), Late L4 stage, 20℃	Table S1, delta > 1.023, p value < 0.017	PUMAdb532	WBGene00007097	WBGene00007228	WBGene00007297	WBGene00015518	WBGene00015537	WBGene00007642	WBGene00007660	WBGene00016281	WBGene00008067	WBGene00000981	WBGene00016669	WBGene00005002	WBGene00008519	WBGene00008576	WBGene00008681	WBGene00008850	WBGene00008858	WBGene00017751	WBGene00018353	WBGene00000777	WBGene00000190	WBGene00004811	WBGene00009839	WBGene00010050	WBGene00003095	WBGene00019060	WBGene00019599	WBGene00004509	WBGene00001578	WBGene00000137	WBGene00013658	WBGene00022452	WBGene00022497	WBGene00012683	WBGene00012757	WBGene00012783	WBGene00012910	WBGene00012947	WBGene00013091	WBGene00021935	WBGene00004810	WBGene00022083	WBGene00022096
WT vs. hsf-1(-)	47	-	Li et al., Genes Dev. 2016 Sep 15;30(18):2062-2075.	hsf-1(ok600), L2 stage, 20℃	Supplementary file in GEO, fold change > 2, q value < 0.05	GSE81522	WBGene00000216	WBGene00000219	WBGene00000976	WBGene00001880	WBGene00001993	WBGene00002850	WBGene00004014	WBGene00004174	WBGene00004392	WBGene00004756	WBGene00006147	WBGene00006626	WBGene00006984	WBGene00007587	WBGene00009254	WBGene00009628	WBGene00009860	WBGene00010651	WBGene00012015	WBGene00012586	WBGene00015215	WBGene00018138	WBGene00018165	WBGene00018534	WBGene00018653	WBGene00019893	WBGene00020194	WBGene00020915	WBGene00021004	WBGene00021420	WBGene00022122	WBGene00044447	WBGene00044912	WBGene00195174	WBGene00000786	WBGene00003738	WBGene00011488	WBGene00013311	WBGene00015956	WBGene00017349	WBGene00017719	WBGene00018488	WBGene00020097
WT vs. daf-16(-)	147	-	Zhang et al., Cell Rep. 2015 Jun 9;11(9):1414-24.	daf-16(mgDF47), Day 3 adult, 25℃	limma, fold change > 2, p value < 0.01	GSE62297	WBGene00000013	WBGene00000103	WBGene00000225	WBGene00000535	WBGene00000669	WBGene00000912	WBGene00000983	WBGene00001063	WBGene00001841	WBGene00001928	WBGene00002012	WBGene00002105	WBGene00002106	WBGene00002188	WBGene00003778	WBGene00004155	WBGene00004183	WBGene00004353	WBGene00004779	WBGene00005292	WBGene00005555	WBGene00005905	WBGene00006003	WBGene00006774	WBGene00007130	WBGene00007131	WBGene00007228	WBGene00007331	WBGene00007384	WBGene00007440	WBGene00007691	WBGene00007946	WBGene00008020	WBGene00008296	WBGene00008390	WBGene00008567	WBGene00008961	WBGene00008988	WBGene00009423	WBGene00009476	WBGene00009486	WBGene00009499	WBGene00009773
WT vs. atfs-1(gf)	4699	-	Wu et al., BMC Biol. 2018 Dec 18;16(1):147.	atfs-1(et15), Young adult, 20℃	Table S2, q value < 0.05	GSE110984	WBGene00008447	WBGene00195084	WBGene00002179	WBGene00000694	WBGene00009982	WBGene00003090	WBGene00044743	WBGene00001990	WBGene00010788	WBGene00010426	WBGene00017265	WBGene00044641	WBGene00007983	WBGene00010122	WBGene00022727	WBGene00004827	WBGene00020407	WBGene00000002	WBGene00013335	WBGene00003733	WBGene00000727	WBGene00021503	WBGene00015456	WBGene00008812	WBGene00008897	WBGene00016733	WBGene00012452	WBGene00012118	WBGene00007414	WBGene00001820	WBGene00011112	WBGene00000663	WBGene00010524	WBGene00016599	WBGene00017369	WBGene00007934	WBGene00007146	WBGene00021675	WBGene00008270	WBGene00008571	WBGene00012623	WBGene00013220	WBGene00014259
pqm-1(-) vs. WT	175	-	Tepper et al., Cell 2013 Aug 1;154(3):676-690.	pqm-1(ok485), Day 1 adult, 20℃	limma, fold change > 3	PUMAdb557	WBGene00021189	WBGene00044200	WBGene00021186	WBGene00014811	WBGene00011605	WBGene00010013	WBGene00022812	WBGene00022069	WBGene00009070	WBGene00019078	WBGene00019768	WBGene00004166	WBGene00003060	WBGene00018862	WBGene00008411	WBGene00017077	WBGene00007504	WBGene00012196	WBGene00018776	WBGene00016326	WBGene00007028	WBGene00009671	WBGene00219751	WBGene00009954	WBGene00018975	WBGene00021735	WBGene00009010	WBGene00012445	WBGene00021866	WBGene00011237	WBGene00016405	WBGene00003870	WBGene00015818	WBGene00001134	WBGene00003421	WBGene00003786	WBGene00010295	WBGene00021316	WBGene00017967	WBGene00019087	WBGene00022025	WBGene00009285	WBGene00009672
[truncated: 4,656 more columns]

## Sheet: Common_gene_names
Table S3. The list of gene sets related to the immune signaling pathways.
Gene set	Count	p value with ‘Defense response to other organism’	Reference	Experimental condition	Identification of differentially expressed genes	Accession ID	Gene
bWT vs. pmk-1(-)	253	3.13e-38	Fletcher et al., PLoS Genet. 2019 Feb 21;15(2):e1007830.	pmk-1(km25), L4 stage, 25℃	DESeq2, fold change > 2, q value < 0.05	GSE119292	abhd-14	arrd-9	asah-1	asp-12	asp-5	asp-6	bah-1	bgnt-1.8	C07D8.6	C08E8.10	C08F11.13	C09F9.4	C10G8.3	C14C6.5	C15C6.2	C16B8.3	C17H12.6	C17H12.8	C29F3.7	C32H11.3	C32H11.4	C32H11.9	C35B1.5	C37A5.3	C45B2.2	C46G7.5	C50F7.5	C53H9.3	catp-3	clec-186	clec-209	clec-247	clec-265	clec-3	clec-4	clec-41	clec-47	clec-62	clec-63	clec-65	clec-66	clec-67	clec-70
WT vs. sek-1(-)	349	4.37e-38	Wu et al., Cell Metab. 2019 May 7;29(5):1192-1205.e8.	sek-1(km4), Day 6 adult, 20℃	DESeq2, fold change > 2, q value < 0.05	GSE92902	abf-2	acp-6	aman-3	asns-2	asp-12	asp-14	asp-18	asp-5	asp-6	B0238.12	C02F12.5	C05C12.1	C06B3.6	C06B3.7	C06H5.13	C06H5.14	C08F11.12	C08F11.13	C10C6.7	C14C6.5	C15A11.4	C17G1.2	C17H12.6	C17H12.8	C23H4.2	C23H5.8	C27A7.8	C29F3.7	C32H11.4	C35A5.3	C35B1.4	C35B1.5	C37A5.3	C37A5.5	C39D10.2	C41G11.1	C45B2.1	C46C2.5	C49G7.7	C54C8.12	cat-4	catp-3	cdr-2
nipi-3(-) vs. WT	282	1.25e-27	McEwan et al., BMC Biol. 2016 Dec 7;14(1):105.	nipi-3(fr4), L4 stage, 20℃	Table S2, fold change > 2, q value < 0.05	GSE87052	abf-4	abf-5	acox-1.5	acs-2	aqp-8	arf-1.1	asp-17	B0024.4	B0507.2	C01B4.7	C01G10.17	C02E7.6	C02E7.7	C04C11.1	C08E8.4	C08F11.13	C10C5.2	C14B1.3	C14C6.2	C14F11.4	C18A11.1	C18B2.4	C18H9.6	C23H4.6	C23H5.8	C28G1.5	C29F3.7	C29F9.6	C31H5.6	C33D9.13	C34H4.1	C34H4.2	C35C5.9	C42D4.3	C44H9.4	C46C2.5	C49C3.9	C49C8.5	C49G7.10	C49G7.12	C52A10.1	C54D10.10	C54E4.5
wdr-23(-) vs. WT	2279	1.64e-25	Staab et al, PLoS Genet. 2013 Mar;9(3):e1003354.	wdr-23(tm1817), Young adult, 20℃	Table S4, fold change > 2, q value < 0.05	Not available	aakg-4	aat-1	aat-5	aat-6	aat-8	abf-5	abf-6	abhd-5.1	abt-1	abt-3	abts-3	abu-15	AC7.3	AC8.2	acbp-7	acc-2	acdh-8	acox-1.5	acp-5	acr-17	acr-18	acr-19	acr-23	acs-10	acs-15	acs-16	acs-17	acs-18	acs-22	acs-23	acs-6	ador-1	aex-3	aexr-3	AH10.2	ajm-1	alg-3	alg-4	alh-5	anoh-1	ant-1.3	ant-1.4	apl-1
aWT vs. pmk-1(-)	43	1.38e-20	McEwan et al., BMC Biol. 2016 Dec 7;14(1):105.	pmk-1(km25), L4 stage, 20℃	Table S2, fold change > 2, q value < 0.05	GSE87052	amt-1	C17H12.8	C29F3.7	C32H11.4	C46C2.5	catp-3	clec-47	clec-65	clec-85	cnc-8	D2007.1	dod-17	dod-24	F01D5.1	F01D5.3	F15E6.4	F54D5.4	F55G11.4	F55G11.8	F59A7.2	gst-13	irg-4	irg-5	K04F1.9	K07A1.6	K08D8.5	lys-2	nas-11	nas-9	nhx-9	nlp-28	nlp-29	nlp-31	nlp-33	pud-2.1	swt-6	T24B8.5	ugt-44	Y37A1A.2	Y43C5A.3	Y49G5A.1	zip-2	ZK6.11
skn-1(gf) vs. WT	933	2.36e-15	Nhan et al., Proc Natl Acad Sci U S A. 2019 Oct 29;116(44):22322-22330.	skn-1(lax188), Day 3 adult, 20℃	Supplementary file in GEO, fold change > 2, q value < 0.05	GSE123531	aat-6	abu-12	abu-13	abu-14	AC8.1	acbp-3	acc-2	acd-2	ace-3	acl-7	acn-1	acox-1.3	acr-23	acs-7	adt-1	AH10.2	alh-10	alh-5	aqp-11	aqp-8	arl-7	asah-1	asah-2	asm-3	asp-14	atf-2	B0281.1	B0281.7	B0281.8	B0348.2	B0393.5	B0416.2	B0462.4	B0507.3	B0507.6	B0507.7	B0507.8	B0507.9	B0554.5	B0563.5	bath-13	bath-20	bath-45
WT vs. pmk-1(-)	786	2.3e-14	Bond et al., PLoS One. 2014 Dec 4;9(12):e113231.	pmk-1(km25), L4 stage, 16℃	Dataset S1, fold change > 2, p value < 0.05	GSE53732	aagr-4	aat-1	aat-8	abu-11	abu-12	abu-13	abu-14	abu-2	abu-4	acdh-6	acn-1	acs-20	agmo-1	alh-13	arrd-11	asp-12	asp-7	atf-2	atf-8	B0205.4	B0280.7	B0334.6	B0348.5	B0393.4	B0393.5	B0454.8	B0496.2	B0507.1	B0524.5	bah-1	bed-3	best-10	bgnt-1.6	bgnt-1.8	bli-1	bli-2	bli-5	bus-12	bus-17	bus-19	bus-2	bus-4	bus-8
elt-2(-) vs. WT	1152	1.2e-13	Dineen et al., Dev Biol. 2018 Mar 15;435(2):150-161.	elt-2(ca15), L1 stage, 20℃	Supplementary Table 3, fold change > 1.75, q value < 0.1	GSE107175	aak-1	abt-2	abt-4	abts-4	abu-11	abu-14	acd-1	acd-2	acox-1.5	acs-4	act-5	alg-5	allo-1	alx-1	aman-1	ani-2	ani-3	apc-10	arrd-7	arrd-8	asfl-1	asp-12	asp-6	atn-1	B0001.2	B0001.7	B0024.4	B0205.13	B0238.9	B0244.15	B0244.5	B0244.6	B0250.7	B0261.7	B0302.2	B0304.2	B0304.4	B0393.6	B0507.3	B0507.6	B0507.7	B0507.8	B0563.1
WT vs. atf-7(-)	96	2.42e-13	Fletcher et al., PLoS Genet. 2019 Feb 21;15(2):e1007830.	atf-7(qd22 qd130), L4 stage, 25℃	DESeq2, fold change > 2, q value < 0.05	GSE119292	acdh-2	act-1	atf-7	C05D12.4	C06E1.9	C10G8.3	C17B7.4	C17H12.6	C32H11.9	C40H1.7	C46H11.2	casy-1	catp-3	clec-174	clec-47	clec-67	cnc-2	cnc-4	cnp-3	D2007.1	dct-17	dhs-8	dod-17	dod-22	dod-24	F09C8.1	F14D7.7	F22B7.9	F22F7.3	F22F7.8	F23F1.2	F25B3.5	F26G1.2	F35F10.13	F42A10.7	F49F1.7	F55G11.2	F55G11.4	F55G11.8	F57B1.9	F59A7.2	far-3	fbxa-151
vhp-1 RNAi vs. Control RNAi	43	2.15e-12	GSE82238	vhp-1(RNAi), Day 2 adult, 25℃	limma, fold change > 2, p value < 0.05	GSE82238	C01B10.6	C16B8.3	C18B2.4	C34B2.3	cld-9	clec-174	cnc-6	cpr-4	cyp-14A5	cyp-33C8	dod-22	drd-50	F15D4.4	F19C7.1	F35E12.9	F49F1.7	F53A9.8	F54B8.4	F59A7.2	faah-2	fip-6	fipr-22	fipr-24	hsp-43	K04F1.9	K10D11.5	K10D6.2	M60.4	nas-11	nlp-28	nlp-30	nlp-31	srr-4	T02B11.4	T11B7.2	T19D12.4	ttr-32	W02D9.6	Y17G7B.8	Y43C5A.3	Y45F10D.6	ZK909.3	zmp-4
WT vs. elt-2(-)	619	8.77e-12	Dineen et al., Dev Biol. 2018 Mar 15;435(2):150-161.	elt-2(ca15), L1 stage, 20℃	Supplementary Table 3, fold change > 1.7, q value < 0.1	GSE107175	aagr-1	aat-6	aat-7	AC3.5	acd-3	acds-10	acox-1.4	acox-1.6	acr-5	acs-7	ads-1	adt-2	amt-4	asm-3	asp-1	asp-13	asp-14	asp-16	asp-2	asp-5	asp-7	asp-8	atp-6	B0035.13	B0432.14	B0563.5	best-5	bgnt-1.1	btb-16	btb-17	C01B10.4	C01B9.1	C02E7.10	C03E10.3	C04C3.9	C05C12.4	C05C12.5	C05D12.3	C05D12.4	C05D2.8	C06C3.10	C06C3.12	C06C3.9
bar-1(-) vs. WT	425	5.02e-09	van der Bent et al., Sci Rep. 2014 May 13;4:4926.	bar-1(ga80), Young adult, 20℃	Suppl. Table 1, q value < 0.05	WormQTL	abf-1	abf-3	abhd-5.2	abt-4	adss-1	allo-1	arf-1.1	argk-1	arl-7	atg-18	atgl-1	B0024.4	B0205.13	B0281.5	B0284.5	B0507.8	B0563.8	bcmo-1	btb-11	btb-6	C01B10.6	C01G6.3	C04B4.2	C04F12.1	C06B3.6	C06C3.5	C06E4.3	C06E4.6	C08E8.1	C08E8.4	C14A6.9	C16A3.6	C16E9.1	C17B7.4	C17C3.1	C17C3.15	C18H7.1	C23H4.2	C25E10.8	C25F9.11	C25F9.6	C27B7.9	C30E1.9
Control RNAi vs. elt-2 RNAi	159	1.22e-07	Mann et al., PLoS Genet. 2016 Apr 12;12(4):e1005956.	elt-2(RNAi), L4 stage, 20℃	S5 Table, fold change > 2, q value < 0.1	GSE69264	aat-3	acbp-3	acox-1.3	acox-1.6	acs-22	asah-2	asp-14	asp-2	bgal-2	btb-17	btb-9	C01B12.9	C05C12.4	C14C6.5	C18A11.3	C18H9.6	C23H4.3	C24B5.4	C25F9.10	C25F9.4	C26B9.5	C26C6.10	C26C6.9	C26D10.6	C27H5.4	C29F7.1	C29F9.2	C32H11.4	C35A11.4	C46C11.2	C48B4.7	C50F7.5	C55A6.7	cat-4	cbl-1	ceeh-2	chil-22	ckc-1	clec-150	clec-186	clec-218	clec-225	clec-26
Control RNAi vs. skn-1 RNAi	179	2.73e-07	Oliveira et al., Aging Cell. 2009 Sep;8(5):524-41.	skn-1(RNAi), Late L4 stage, 20℃	Table S1, delta > 1.023, p value < 0.017	PUMAdb532	aco-1	act-5	alh-10	amt-1	aqp-11	aqp-4	asah-1	asm-2	asp-12	asp-14	atp-5	C07D8.6	C09B8.4	C23F12.4	C26B9.5	C31C9.2	C32H11.3	C32H11.4	C33G3.4	C35B1.5	C44B7.7	C46H11.2	C52E2.4	C55A6.6	C55A6.7	C56G2.9	cat-4	cdr-1	clec-143	clec-17	clec-198	clec-204	clec-265	clec-53	clec-66	cnnm-2	cth-2	ctsa-2	cyp-14A1	cysl-2	D1086.3	dhhc-9	dhs-23
spg-7 RNAi, atfs-1-dependent	248	4.87e-07	Nargund et al, Science. 2012 Aug 3;337(6094):587-90.	spg-7(RNAi), atfs-1(tm4525), L4 stage, unknown temperature	Supplementary Table 3, fold change > 1.3, p value < 0.05, genes whose upregulation in the atfs-1(tm4525) background was 25% of the upregulation in wild-type worms	GSE38196	abhd-3.1	abhd-5.1	acl-12	acl-14	acs-21	asp-8	atg-16.2	B0244.7	B0281.3	B0403.3	B0507.8	bath-45	bcmo-2	C03B1.14	C06E4.3	C07D10.5	C07G1.7	C10C5.2	C15H9.3	C18A11.1	C23H4.2	C24B5.4	C25E10.7	C25F6.1	C25G4.2	C27B7.2	C31H2.4	C32F10.4	C34H4.2	C35D10.5	C37A5.7	C37H5.5	C42D4.1	C46A5.1	C46C2.2	C49A9.6	C49G7.7	C50D2.7	C50F4.1	C50F4.9	C54F6.5	C54F6.6	C56E6.2
spg-7 RNAi vs. Control RNAi	441	8.22e-07	Nargund et al, Science. 2012 Aug 3;337(6094):587-90.	spg-7(RNAi), L4 stage, unknown temperature	Supplementary Table 2, fold change > 1.3, p value < 0.05	GSE38196	abhd-3.1	abhd-5.1	acl-12	acl-14	acs-21	aldo-1	apy-1	arch-1	arf-1.1	arrd-11	asp-2	asp-4	asp-6	asp-8	atg-16.2	B0244.7	B0281.3	B0403.3	B0495.5	B0507.2	B0507.6	B0507.8	bath-45	bcmo-2	C01A2.4	C01H6.4	C02B8.6	C03B1.14	C04F12.1	C06E1.1	C06E4.3	C06E4.6	C06E4.8	C07D10.5	C07G1.7	C08E8.4	C10C5.2	C14B1.3	C15H9.3	C18A11.1	C18B2.4	C18E9.9	C23H4.2
hsf-1(-) vs. WT	236	6.6e-06	Li et al., Genes Dev. 2016 Sep 15;30(18):2062-2075.	hsf-1(ok600), L2 stage, 20℃	Supplementary file in GEO, fold change > 2, q value < 0.05	GSE81522	aagr-2	abhd-14	abhd-5.2	abts-4	acd-1	acdh-6	adm-2	allo-1	atg-18	B0403.3	B0416.7	B0546.4	B0563.9	bed-3	ben-1	best-24	bgnt-1.3	brp-1	C01B10.3	C07A9.10	C07E3.3	C08E8.3	C08E8.4	C14C6.8	C18B12.4	C18B2.4	C24A11.1	C25F9.11	C31H5.5	C34D10.1	C47E12.9	C50F7.5	C51E3.6	C52A10.1	ced-1	ced-7	cey-2	cka-1	cku-70	clec-160	clec-167	clec-174	clec-42
elt-2 RNAi vs. Control RNAi	89	7.72e-06	Mann et al., PLoS Genet. 2016 Apr 12;12(4):e1005956.	elt-2(RNAi), L4 stage, 20℃	S5 Table, fold change > 2, q value < 0.1	GSE69264	B0024.4	B0281.7	B0348.2	B0507.8	bath-46	C01A2.9	C08E3.1	C08E8.4	C17H1.2	C34H4.1	C49C3.21	C53A5.11	C53A5.9	cat-1	clec-60	clec-61	clec-62	col-52	cpr-3	D2045.7	ddn-1	droe-8	F07E5.9	F09C6.1	F09C6.12	F15B9.6	F22E5.1	F22H10.2	F26F2.1	F26F2.3	F26F2.4	F26F2.5	F28E10.4	F29G6.1	F42C5.3	F53B2.8	fbxa-182	hmit-1.1	ins-11	M02H5.8	math-15	msd-2	msp-32
WT vs. wdr-23(-)	131	9.53e-06	Staab et al, PLoS Genet. 2013 Mar;9(3):e1003354.	wdr-23(tm1817), Young adult, 20℃	Table S6, fold change > 2, q value < 0.05	Not available	abhd-3.2	acdh-1	acdh-2	acp-6	asp-13	C06B8.2	C11E4.7	C17H12.8	C23H5.8	C32H11.9	C45B2.1	clec-10	clec-166	clec-190	clec-210	clec-218	clec-222	clec-223	clec-227	clec-43	clec-5	clec-57	col-101	col-106	col-122	col-124	col-129	col-135	col-139	col-140	col-143	col-159	col-178	col-179	col-181	col-184	col-19	col-20	col-8	col-80	col-81	col-93	cpg-9
daf-16(-) vs. WT	87	1.15e-05	Zhang et al., Cell Rep. 2015 Jun 9;11(9):1414-24.	daf-16(mgDF47), Day 3 adult, 25℃	limma, fold change > 2, p value < 0.01	GSE62297	C05C9.7	C08F11.7	C09G9.8	C10C6.7	C10E2.1	C10E2.4	C10E2.5	C17D12.15	C23H3.10	C23H3.11	C32D5.6	C32H11.4	C32H11.9	C33G8.2	C48C5.7	cdd-1	clec-3	cnc-6	comt-2	crn-6	cyp-35A4	dmsr-11	dod-21	dod-24	E02H4.7	ets-4	F08F1.14	F08F1.16	F08F1.19	F10A3.4	F19B2.5	F19C7.4	F31C3.15	F31E9.6	F32H5.3	F37B12.7	F37B12.8	F42A10.7	F49C5.15	F55C5.16	F55F3.4	F55G11.2	F56D1.14
atfs-1(gf) vs. WT	1543	2.35e-05	Wu et al., BMC Biol. 2018 Dec 18;16(1):147.	atfs-1(et15), Young adult, 20℃	Table S2, q value < 0.05	GSE110984	aagr-4	abf-2	abhd-5.1	abhd-5.2	abu-12	abu-13	AC8.1	acdh-10	acdh-6	acn-1	acr-12	acr-2	acs-16	acs-20	acs-21	acs-7	adt-1	aff-1	agmo-1	aldo-1	alh-13	alh-5	amt-1	anmt-3	apy-1	asp-8	atf-2	atf-8	B0205.13	B0205.14	B0205.4	B0207.5	B0238.1	B0238.12	B0244.10	B0244.6	B0280.7	B0284.3	B0348.5	B0361.9	B0365.9	B0393.5	B0403.5
WT vs. pqm-1(-)	282	0.000311	Tepper et al., Cell 2013 Aug 1;154(3):676-690.	pqm-1(ok485), Day 1 adult, 20℃	limma, fold change > 3	PUMAdb557	anmt-3	arf-1.1	B0228.9	B0563.5	bath-26	bath-47	bcmo-2	bus-1	C02B10.3	C02F12.5	C04A11.5	C08E8.4	C10B5.3	C10C5.2	C10G8.4	C13G3.1	C14C6.2	C14C6.5	C17G10.7	C23G10.11	C23H5.8	C25F9.14	C25F9.9	C27A7.8	C27B7.9	C34E11.4	C35C5.9	C37A5.3	C44B11.6	C49F5.7	C49G7.3	C50F4.9	C50H2.13	C51E3.10	C51E3.9	C54D10.3	C54F6.5	cat-4	cdr-2	cest-1	chil-2	chil-25	clc-1
pmk-1(-) vs. WT	58	-	Fletcher et al., PLoS Genet. 2019 Feb 21;15(2):e1007830.	pmk-1(km25), L4 stage, 25℃	DESeq2, fold change > 2, q value < 0.05	GSE119292	asm-3	C01B10.7	C02F12.5	C30F2.3	C45E5.4	C53B7.3	clec-10	clec-205	clec-60	clec-61	D1014.7	decr-1.1	F19H6.4	F36D1.8	F46A8.1	F54D5.16	F56A4.3	F56A4.6	fat-7	fipr-1	fipr-10	fipr-13	fipr-2	fipr-3	fipr-4	gly-1	gpx-3	irld-35	irld-53	K07H8.8	K10G4.13	K11D12.13	lact-6	lys-5	nhr-235	nspb-10	oac-16	oac-54	otpl-8	pals-32	piit-1	R05A10.7	R07C12.1
sek-1(-) vs. WT	974	-	Wu et al., Cell Metab. 2019 May 7;29(5):1192-1205.e8.	sek-1(km4), Day 6 adult, 20℃	DESeq2, fold change > 2, q value < 0.05	GSE92902	aagr-4	abu-13	acbp-3	ace-2	ace-3	acn-1	acr-12	acs-16	adt-1	aff-1	agr-1	amx-2	aqp-1	aqp-2	aqp-8	argk-1	arrd-10	arrd-16	asd-2	asm-3	asp-17	atat-2	atf-2	atf-8	atgp-1	B0024.4	B0035.13	B0198.3	B0205.4	B0281.3	B0361.4	B0361.9	B0393.5	B0403.5	B0507.6	bbs-1	BE0003N10.3	bed-3	bgnt-1.2	bicd-1	blmp-1	bro-1	bus-12
WT vs. nipi-3(-)	70	-	McEwan et al., BMC Biol. 2016 Dec 7;14(1):105.	nipi-3(fr4), L4 stage, 20℃	Table S2, fold change > 2, q value < 0.05	GSE87052	abhd-3.2	acp-6	asah-2	bigr-1	C10G8.4	C12D5.9	C17E7.9	C32H11.4	cbl-1	clec-174	clec-223	clec-86	clec-97	col-101	col-143	cpt-5	cyp-35A2	cyp-35C1	D1086.3	dod-23	F13H8.3	F45D11.14	F45D11.2	F54F7.2	F59C12.4	fat-7	fbxa-192	fbxa-193	haf-6	hrg-1	hrg-4	hrg-7	irg-5	K02E7.6	K03H6.2	nep-4	nuc-1	pho-7	pud-1.1	pud-2.1	R07E5.4	R11D1.3	skpo-1
WT vs. skn-1(gf)	212	-	Nhan et al., Proc Natl Acad Sci U S A. 2019 Oct 29;116(44):22322-22330.	skn-1(lax188), Day 3 adult, 20℃	Supplementary file in GEO, fold change > 2, q value < 0.05	GSE123531	acdh-1	acox-1.2	acox-1.4	argk-1	asns-2	asp-17	atic-1	B0393.9	B0410.3	best-1	C02B8.3	C02F12.5	C05D12.3	C08B6.2	C09B8.4	C09B8.5	C15F1.1	C23G10.11	C23H4.4	C23H5.8	C29F3.7	C30G12.2	C35C5.8	C39B5.5	C42D4.2	C45B2.1	C46F2.1	C52D10.3	C54F6.12	catp-3	cest-1	che-7	clec-169	clec-206	clec-210	clec-43	clec-47	clec-5	clec-53	clec-57	clec-61	cnc-7	col-101
pmk-1(-) vs. WT	255	-	Bond et al., PLoS One. 2014 Dec 4;9(12):e113231.	pmk-1(km25), L4 stage, 16℃	Dataset S1, fold change > 2, p value < 0.05	GSE53732	abf-1	abhd-3.2	acp-7	aptf-3	aqp-8	asm-3	B0281.5	B0348.2	B0416.4	bcl-7	btb-6	C01G6.3	C03G6.17	C04B4.2	C04H5.7	C05C10.5	C05D12.2	C06A12.3	C10G8.4	C16C8.9	C16E9.1	C17E7.4	C17E7.9	C24D10.5	C27A7.6	C27C12.1	C27C12.3	C37C3.9	C44B9.3	C46E10.8	C47F8.1	C49F5.3	C49F5.6	C50E3.11	C50E3.12	C50E3.13	C52A10.3	cav-1	cdc-25.3	ceh-39	ceh-49	ceh-83	chil-8
atf-7(-) vs. WT	99	-	Fletcher et al., PLoS Genet. 2019 Feb 21;15(2):e1007830.	atf-7(qd22 qd130), L4 stage, 25℃	DESeq2, fold change > 2, q value < 0.05	GSE119292	abf-6	acs-2	argk-1	B0205.4	B0310.3	bbs-1	C01B4.6	C01B4.7	C01B4.8	C05G5.7	C08E8.4	C09F12.2	C13B7.6	C15F1.2	C27C12.3	C30F2.3	C32H11.11	C34H4.1	C45B11.6	C53B7.3	C54C8.4	clec-209	clec-60	col-128	col-149	col-47	comt-1	cth-1	cyp-33C8	delm-2	dpy-9	ech-7	F15A4.6	F21D5.4	F33H12.7	F35B12.3	F35E8.10	F45D11.1	F45D11.14	F45D11.2	F45D11.3	F45D11.4	F56A4.10
WT vs. bar-1(-)	710	-	van der Bent et al., Sci Rep. 2014 May 13;4:4926.	bar-1(ga80), Young adult, 20℃	Suppl. Table 1, q value < 0.05	WormQTL	aagr-4	aat-7	abu-12	abu-13	acbp-3	acd-1	acdh-6	acp-2	aff-1	aman-1	asp-14	atic-1	B0035.13	B0205.4	B0207.7	B0252.5	B0280.7	B0393.4	B0393.5	B0410.3	B0454.8	B0496.1	B0554.4	best-14	best-6	bgnt-1.5	bli-1	bli-2	bli-5	btb-2	bus-12	bus-18	C01A2.2	C01B10.7	C01F1.5	C01H6.8	C02F4.4	C02F5.14	C02H6.1	C03B1.5	C03F11.2	C03F11.4	C04F1.1
skn-1 RNAi vs. Control RNAi	50	-	Oliveira et al., Aging Cell. 2009 Sep;8(5):524-41.	skn-1(RNAi), Late L4 stage, 20℃	Table S1, delta > 1.023, p value < 0.017	PUMAdb532	acds-10	acox-3	acs-7	amx-1	arf-1.1	asp-17	B0024.4	C04F12.1	C06E1.1	C06E4.8	C17E4.2	C43D7.4	clec-60	cpn-1	cyp-13B1	dhs-18	F08G2.4	F15B9.6	F23F12.3	F54D5.4	fbxa-182	fbxa-188	ges-1	ilys-2	lys-6	morc-1	mrpl-46	pals-1	pals-32	pals-6	rrf-2	scrm-4	skr-4	skr-5	spp-17	tbx-36	Y105C5B.19	Y110A2AR.1	Y119D3B.21	Y41C4A.11	Y43C5A.3	Y46G5A.20	Y47H9C.1
WT vs. hsf-1(-)	47	-	Li et al., Genes Dev. 2016 Sep 15;30(18):2062-2075.	hsf-1(ok600), L2 stage, 20℃	Supplementary file in GEO, fold change > 2, q value < 0.05	GSE81522	abu-14	acs-1	acs-13	asp-3	asp-6	B0496.6	C18B2.5	capg-1	clec-32	cpr-6	dhs-13	ech-1.2	F38A5.8	F47B7.3	F49H12.2	farl-11	folt-2	H38K22.7	his-6	hpd-1	K08C9.2	K08E5.6	laat-1	larp-1	ldp-1	let-716	mma-1	nid-1	nol-58	nra-2	phb-1	pygl-1	rnr-2	sec-24.2	sec-61	sftb-2	sgt-1	str-88	T03G6.1	T25B9.9	tatn-1	trap-1	trap-3
WT vs. daf-16(-)	147	-	Zhang et al., Cell Rep. 2015 Jun 9;11(9):1414-24.	daf-16(mgDF47), Day 3 adult, 25℃	limma, fold change > 2, p value < 0.01	GSE62297	abf-2	acox-1.4	acs-7	akt-2	atgp-2	B0238.12	B0272.4	C02F12.5	C06E2.1	C07E3.3	C08E8.4	C17C3.5	C17E4.20	C23H4.2	C26G2.9	C27A2.10	C38H2.3	C50F7.5	C54F6.5	C55C3.3	cdr-2	cest-1	ckr-2	cls-3	col-42	col-94	comt-4	cpi-1	csq-1	cyp-13A5	cyp-34A2	cyp-34A9	D1086.3	daf-16	dct-8	dhs-20	dlhd-1	dod-3	dot-1.2	dpy-1	E04F6.9	ent-6	F07B7.2
WT vs. atfs-1(gf)	4699	-	Wu et al., BMC Biol. 2018 Dec 18;16(1):147.	atfs-1(et15), Young adult, 20℃	Table S2, q value < 0.05	GSE110984	21ur-328	aagr-1	aagr-2	aak-1	aakb-1	aakg-2	aakg-4	aap-1	aars-1	aass-1	aat-1	aat-2	aat-9	abce-1	abcf-1	abcf-3	abcx-1	abf-5	abf-6	abhd-11.2	abhd-12	abhd-14	abhd-3.2	abts-1	acbp-1	acbp-3	acd-5	acdh-1	acdh-11	acdh-13	acdh-2	acdh-7	acin-1	acl-11	acl-12	acl-2	acl-4	acl-6	acl-7	acl-8	acly-1	aco-1	aco-2
pqm-1(-) vs. WT	175	-	Tepper et al., Cell 2013 Aug 1;154(3):676-690.	pqm-1(ok485), Day 1 adult, 20℃	limma, fold change > 3	PUMAdb557	acdh-4	ada-2	akap-1	alkb-8	anr-24	B0001.2	bath-35	bath-7	bmy-1	btb-1	C09E7.7	C16A11.5	C16A3.6	C30G12.6	C42D4.2	C46F11.4	C50F2.2	C52B9.8	cacn-1	cid-1	cin-4	coa-7	cogc-2	cus-2	D2096.10	dcr-1	dhs-24	dnj-10	dnj-22	ears-2	eat-3	ebax-1	eel-1	ekl-7	eri-3	eri-7	evl-14	F01F1.2	F10E7.2	F19F10.11	F20D12.2	F21D5.5	F22G12.5
[truncated: 4,639 more columns]
