# Supplementary material for: Mitochondrial aconitase suppresses immunity by modulating oxaloacetate and the mitochondrial unfolded protein response
Source: Nat Commun. 2023 Jun 22;14:3716. doi: 10.1038/s41467-023-39393-6 (PMC10287738; doi:10.1038/s41467-023-39393-6)
Supplement: Supplementary file 7 — Supplementary Data 4 [file 41467_2023_39393_MOESM7_ESM.xlsx]

## Sheet: Dataset
Supplementary Data 4. The list of genes upregulated by mitochondrial dysfunctions and related to "Pathogen" of "Stress response" in WormCat.
Gene set	Count	Reference	Experimental condition	Identification of upregulated genes	Accession ID
aco-2i	40	This study	aco-2 RNAi, L4 stage, 20℃	RAPToR, Cel_YA2, fold change > 2, p value < 0.05	GSE181546
cco-1ib	6	Matilainen et al., Nat Commun. 2017 Nov 28;8(1):1818.	cco-1 RNAi, L4 stage, 20℃	RAPToR, Cel_YA1, fold change > 2, p value < 0.05	GSE105036
cco-1ia	7	Merkwirth et al., Cell. 2016 May 19;165(5):1209-1223.	cco-1 RNAi, L4 stage, 20℃	RAPToR, Cel_YA1, fold change > 2, p value < 0.05	GSE78990
clk-1(-)	22	Senchuk et al., PLoS Genet. 2018 Mar 9;14(3):e1007268.	clk-1(qm30), prefertile young adult stage, 20℃	RAPToR, Cel_YA1, fold change > 2, q value < 0.05	GSE93724
gas-1(-)	31	Gioran et al., EMBO J. 2019 Mar 15;38(6):e99558.	gas-1(fc21), L4 stage, 20℃	RAPToR, Cel_YA1, fold change > 2, q value < 0.05	GSE122902
isp-1(-)	13	Senchuk et al., PLoS Genet. 2018 Mar 9;14(3):e1007268.	isp-1(qm150), prefertile young adult stage, 20℃	RAPToR, Cel_YA1, fold change > 2, q value < 0.01	GSE93724
nuo-6(-)	8	Senchuk et al., PLoS Genet. 2018 Mar 9;14(3):e1007268.	nuo-6(qm200), prefertile young adult stage, 20℃	RAPToR, Cel_YA1, fold change > 1.5, p value < 0.05	GSE93725
sod-2(-)	5	Senchuk et al., PLoS Genet. 2018 Mar 9;14(3):e1007268.	sod-2(ok1030), prefertile young adult stage, 20℃	RAPToR, Cel_YA1, fold change > 1, p value < 0.05	GSE93726
spg-7i	16	Deng et al., Proc Natl Acad Sci U S A. 2019 Mar 26;116(13):6146-6151.	spg-7 RNAi, L4 stage, 20℃	RAPToR, Cel_YA1, fold change > 1.5, p value < 0.05	GSE113136

## Sheet: Pathogen
Table S4. The list of genes upregulated by mitochondrial dysfunctions and related to "Pathogen" of "Stress response" in WormCat.
Gene	aco-2i	cco-1ib	cco-1ia	clk-1(-)	gas-1(-)	isp-1(-)	nuo-6(-)	sod-2(-)	spg-7i	Sum	Sequence.ID	Category.1	Category.2	Category.3	Automated.Description
WBGene00000013	0	0	0	0	1	1	1	0	1	4	C50F2.10	Stress response	Stress response: pathogen	Stress response: pathogen: ASABF	abf-2 is involved in defense response to Gram-negative bacterium and defense response to Gram-positive bacterium\; is expressed in pharyngeal neurons, the excretory cell, and the marginal cell.
WBGene00000016	0	0	0	0	0	0	0	1	0	1	T22H6.5	Stress response	Stress response: pathogen	Stress response: pathogen: ASABF	abf-5 is enriched in the FLP based on microarray studies\; is affected by several genes including daf-16, daf-2, and skn-1 based on microarray, tiling array, and RNA-seq studies\; is affected by six chemicals including resveratrol, Quercetin, and Hydrolyzable Tannins based on microarray studies.
WBGene00000017	1	0	0	0	0	0	0	1	0	2	T22H6.7	Stress response	Stress response: pathogen	Stress response: pathogen: ASABF	abf-6 is affected by several genes including daf-16, daf-2, and eat-2 based on RNA-seq and microarray studies\; is affected by four chemicals including Rotenone, multi-walled carbon nanotube, and Cry5B based on RNA-seq and microarray studies.
WBGene00000373	0	0	1	0	0	0	0	0	0	1	F08F3.7	Stress response	Stress response: pathogen	Stress response: pathogen: CYP	cyp-14A5 is an ortholog of human CYP2C18 (cytochrome P450 family 2 subfamily C member 18), CYP2F1 (cytochrome P450 family 2 subfamily F member 1), and CYP2E1 (cytochrome P450 family 2 subfamily E member 1)\; is predicted to have heme binding activity, iron ion binding activity, and oxidoreductase activity\; is involved in response to gamma radiation\; human orthologs of this gene are implicated i…
WBGene00000556	0	0	0	1	1	0	0	0	0	2	R09B5.3	Stress response	Stress response: pathogen	Stress response: pathogen: caenacin	cnc-2 is involved in defense response to Gram-negative bacterium, defense response to fungus, and innate immune response\; is expressed in the hypodermis.
WBGene00000557	0	0	0	1	0	1	0	0	0	2	R09B5.8	Stress response	Stress response: pathogen	Stress response: pathogen: caenacin	cnc-3 is enriched in the PLM, the germline precursor cell, the hypodermis, the intestine, and the male based on tiling array, RNA-seq, and microarray studies\; is affected by several genes including daf-2, dpy-10, and eat-2 based on microarray and RNA-seq studies\; is affected by eleven chemicals including Ethanol, methylmercury hydroxide, and Rotenone based on RNA-seq and microarray studies.
WBGene00000558	0	0	1	0	0	0	0	0	0	1	R09B5.9	Stress response	Stress response: pathogen	Stress response: pathogen: caenacin	cnc-4 is involved in defense response to fungus and innate immune response\; is expressed in the hypodermis and the intestine.
WBGene00000783	1	0	0	0	0	0	0	0	0	1	T10H4.12	Stress response	Stress response: pathogen	Stress response: pathogen: unassigned	cpr-3 is an ortholog of human CTSB (cathepsin B)\; is predicted to have cysteine-type peptidase activity\; is involved in innate immune response\; is expressed in the intestine, the pharyngeal-intestinal valve, the pharynx, and the rectal gland cell.
WBGene00001466	0	1	0	0	0	0	0	0	0	1	F58H1.4	Stress response	Stress response: pathogen	Stress response: pathogen: unassigned	flr-2 is an ortholog of human GPHA2\; localizes to the extracellular space\; is expressed in the head, the nervous system, and the pharynx.
WBGene00001761	0	0	0	1	1	1	0	0	0	3	T26C5.1	Stress response	Stress response: pathogen	Stress response: pathogen: unassigned	gst-13 is an ortholog of human GSTA4 (glutathione S-transferase alpha 4), GSTA5 (glutathione S-transferase alpha 5), and HPGDS (hematopoietic prostaglandin D synthase)\; is predicted to have transferase activity\; is involved in innate immune response.
WBGene00002187	0	0	0	1	0	0	1	0	0	2	T07A9.3	Stress response	Stress response: pathogen	Stress response: pathogen: signaling	kgb-1 is an ortholog of human MAPK10 (mitogen-activated protein kinase 10)\; exhibits several functions, including DEAD\/H-box RNA helicase binding activity, JUN kinase activity, and RNA polymerase II repressing transcription factor binding activity\; is involved in several processes, including cellular response to arsenite ion, gamete generation, and positive regulation of cellular metabolic pro…
WBGene00002271	1	0	0	0	0	0	0	0	0	1	R07B1.10	Stress response	Stress response: pathogen	Stress response: pathogen: lectin	lec-8 is an ortholog of human LGALS3 (galectin 3)\; exhibits glycolipid binding activity\; is involved in response to toxic substance\; localizes to the cytoplasmic vesicle\; is expressed in the intestine, the pharyngeal-intestinal valve, the tail, the virL, and the virR.
WBGene00003094	0	1	0	0	0	0	0	0	0	1	F58B3.2	Stress response	Stress response: pathogen	Stress response: pathogen: lysozyme	lys-5 is predicted to have lysozyme activity\; is involved in defense response to Gram-positive bacterium.
WBGene00003096	1	0	0	0	0	0	0	0	0	1	C02A12.4	Stress response	Stress response: pathogen	Stress response: pathogen: lysozyme	lys-7 is involved in several processes, including defense response to bacterium, defense response to other organism, and innate immune response\; is expressed in head neurons, the intestine, and the rectal gland cell.
WBGene00003097	1	0	0	0	0	0	0	0	0	1	C17G10.5	Stress response	Stress response: pathogen	Stress response: pathogen: lysozyme	lys-8 is involved in pharyngeal gland morphogenesis\; is expressed in several tissues, including the alimentary system, the g1AR, the g1P, and the nervous system.
WBGene00003647	0	0	0	1	1	1	1	0	0	4	T05B4.2	Stress response	Stress response: pathogen	Stress response: pathogen: transcriptional regulator	nhr-57 is predicted to have DNA-binding activity transcription factor activity, sequence-specific DNA binding activity, and zinc ion binding activity\; is involved in response to hypoxia\; is expressed in several tissues, including the ABplaappa, the ABplaappp, the alimentary system, the excretory system, and the nervous system.
WBGene00003768	1	0	0	0	0	0	0	0	0	1	B0213.5	Stress response	Stress response: pathogen	Stress response: pathogen: NLP	nlp-30 is expressed in the hypodermis.
WBGene00003769	0	0	0	1	1	0	0	0	0	2	B0213.6	Stress response	Stress response: pathogen	Stress response: pathogen: NLP	nlp-31 exhibits double-stranded DNA binding activity\; is involved in defense response to Gram-negative bacterium, defense response to fungus, and killing of cells of other organism\; is expressed in the hypodermis.
WBGene00004055	0	0	0	0	1	0	0	0	0	1	B0218.3	Stress response	Stress response: pathogen	Stress response: pathogen: signaling	pmk-1 is an ortholog of human MAPK12 (mitogen-activated protein kinase 12), MAPK13 (mitogen-activated protein kinase 13), and MAPK14 (mitogen-activated protein kinase 14)\; exhibits MAP kinase activity and transcription factor binding activity\; is involved in several processes, including cellular protein modification process, defense response to other organism, and positive regulation of respons…
WBGene00004986	0	0	0	0	0	1	0	0	0	1	T07C4.4	Stress response	Stress response: pathogen	Stress response: pathogen: saposin	spp-1 exhibits channel activity\; is involved in several processes, including defense response to bacterium, innate immune response, and pathogenesis\; localizes to the pore complex.
WBGene00004990	1	0	0	0	0	0	0	0	0	1	T08A9.9	Stress response	Stress response: pathogen	Stress response: pathogen: saposin	spp-5 exhibits channel activity\; is involved in defense response to Gram-negative bacterium and defense response to Gram-positive bacterium.
WBGene00004993	1	0	0	1	0	0	0	0	0	2	C28C12.5	Stress response	Stress response: pathogen	Stress response: pathogen: saposin	spp-8 is an ortholog of human PSAP (prosaposin) and PSAPL1\; human PSAP exhibits several functions, including anion binding activity, beta-galactosidase activity, and protein homodimerization activity.
WBGene00004998	0	0	0	0	1	0	0	0	0	1	F08F1.6	Stress response	Stress response: pathogen	Stress response: pathogen: saposin	spp-13 is an ortholog of human PSAP (prosaposin), PSAPL1, and SFTPB\; human PSAP exhibits several functions, including anion binding activity, beta-galactosidase activity, and protein homodimerization activity.
WBGene00005000	0	0	0	0	0	1	0	0	0	1	C48E7.10	Stress response	Stress response: pathogen	Stress response: pathogen: saposin	spp-15 is an ortholog of human PSAP (prosaposin), PSAPL1, and SFTPB\; human PSAP exhibits several functions, including anion binding activity, beta-galactosidase activity, and protein homodimerization activity.
WBGene00006575	0	0	0	0	1	0	0	0	0	1	F13B10.1	Stress response	Stress response: pathogen	Stress response: pathogen: signaling	tir-1 is an ortholog of human SARM1 (sterile alpha and TIR motif containing 1)\; exhibits enzyme binding activity, identical protein binding activity, and signaling adaptor activity\; is involved in several processes, including activation of MAPK activity, cell-cell signaling involved in cell fate commitment, and defense response to other organism\; localizes to the axon cytoplasm\; is expressed …
WBGene00006627	1	0	0	0	0	0	0	0	0	1	C02F5.8	Stress response	Stress response: pathogen	Stress response: pathogen: unassigned	tsp-1 is an ortholog of human CD151 (CD151 molecule (Raph blood group)), TSPAN11, and TSPAN12 (tetraspanin 12)\; is involved in innate immune response.
WBGene00006923	1	0	0	0	1	0	0	0	0	2	F08B1.1	Stress response	Stress response: pathogen	Stress response: pathogen: signaling	vhp-1 is an ortholog of human DUSP8 (dual specificity phosphatase 8)\; exhibits JUN kinase phosphatase activity, MAP kinase tyrosine\/serine\/threonine phosphatase activity, and mitogen-activated protein kinase binding activity\; is involved in several processes, including negative regulation of response to external stimulus, regulation of cellular protein localization, and regulation of phosphor…
WBGene00007506	0	0	0	0	0	0	0	1	1	2	C10C5.2	Stress response	Stress response: pathogen	Stress response: pathogen: unassigned	C10C5.2 is involved in innate immune response.
WBGene00007537	0	0	0	1	0	0	0	0	0	1	C12D8.6	Stress response	Stress response: pathogen	Stress response: pathogen: NLP-like	fipr-8 is affected by several genes including daf-16, skn-1, and clk-1 based on microarray and RNA-seq studies\; is affected by Ethanol and Sirolimus based on RNA-seq and microarray studies.
WBGene00007541	1	0	0	0	0	0	0	0	0	1	C12D8.14	Stress response	Stress response: pathogen	Stress response: pathogen: NLP-like	fipr-4 is enriched in the germ line based on RNA-seq studies\; is affected by several genes including daf-16, skn-1, and daf-12 based on RNA-seq and microarray studies\; is affected by four chemicals including manganese chloride, D-glucose, and Zidovudine based on RNA-seq and microarray studies.
WBGene00007807	1	0	0	0	0	0	0	0	0	1	C29F3.7	Stress response	Stress response: pathogen	Stress response: pathogen: CUB	C29F3.7 is involved in innate immune response\; localizes to the membrane raft.
WBGene00007867	1	0	0	0	0	0	0	0	0	1	C32H11.4	Stress response	Stress response: pathogen	Stress response: pathogen: CUB	C32H11.4 is involved in innate immune response.
WBGene00007872	1	0	0	0	0	0	0	0	0	1	C32H11.9	Stress response	Stress response: pathogen	Stress response: pathogen: CUB	C32H11.9 is enriched in the intestine based on RNA-seq studies\; is affected by several genes including daf-16, daf-2, and age-1 based on microarray, tiling array, and RNA-seq studies\; is affected by fifteen chemicals including methylmercury hydroxide, methylmercuric chloride, and Tunicamycin based on RNA-seq and microarray studies\; is predicted to encode a protein with the following domain: CU…
WBGene00007875	1	0	0	0	0	0	0	0	0	1	C32H11.12	Stress response	Stress response: pathogen	Stress response: pathogen: unassigned	dod-24 is involved in defense response to Gram-negative bacterium.
WBGene00007989	0	0	0	0	0	0	0	0	1	1	C37A5.2	Stress response	Stress response: pathogen	Stress response: pathogen: NLP-like	fipr-22 is enriched in GABAergic neurons, the excretory cell, and the hypodermis based on tiling array and RNA-seq studies\; is affected by several genes including daf-16, daf-2, and daf-12 based on microarray and RNA-seq studies\; is affected by ten chemicals including Rotenone, D-glucose, and indole based on RNA-seq and microarray studies.
WBGene00008234	0	0	0	0	0	0	1	0	0	1	C50F4.9	Stress response	Stress response: pathogen	Stress response: pathogen: unassigned	C50F4.9 is involved in innate immune response.
WBGene00008492	0	0	0	0	1	0	0	0	0	1	F01D5.1	Stress response	Stress response: pathogen	Stress response: pathogen: unassigned	F01D5.1 is involved in innate immune response.
WBGene00008495	0	0	0	0	1	0	0	0	0	1	F01D5.5	Stress response	Stress response: pathogen	Stress response: pathogen: unassigned	F01D5.5 is involved in innate immune response.
WBGene00008577	1	0	0	0	0	0	0	0	0	1	F08G2.5	Stress response	Stress response: pathogen	Stress response: pathogen: unassigned	F08G2.5 is involved in innate immune response.
WBGene00008584	1	0	0	0	0	0	0	0	0	1	F08G5.6	Stress response	Stress response: pathogen	Stress response: pathogen: CUB	irg-4 is involved in defense response to Gram-negative bacterium and innate immune response\; is expressed in head neurons and the intestine.
WBGene00008698	0	0	0	0	0	0	0	0	1	1	F11D11.3	Stress response	Stress response: pathogen	Stress response: pathogen: unassigned	F11D11.3 is involved in innate immune response.
WBGene00008726	1	0	0	0	0	0	0	0	0	1	F13A7.11	Stress response	Stress response: pathogen	Stress response: pathogen: unassigned	F13A7.11 is involved in innate immune response.
WBGene00008988	0	0	0	0	0	0	0	0	1	1	F20G2.5	Stress response	Stress response: pathogen	Stress response: pathogen: unassigned	F20G2.5 is involved in defense response to Gram-negative bacterium and innate immune response.
WBGene00009096	0	1	0	0	0	0	0	0	0	1	F23H12.8	Stress response	Stress response: pathogen	Stress response: pathogen: unassigned	fipr-1 is enriched in the CEM, the HOB, the IL2 neuron, and the ray neuron type B based on RNA-seq studies\; is affected by several genes including daf-2, dpy-10, and clk-1 based on microarray and RNA-seq studies\; is affected by six chemicals including nicotinic acid, Rotenone, and Cry5B based on RNA-seq and microarray studies.
WBGene00009213	0	1	0	0	0	0	0	0	0	1	F28D1.3	Stress response	Stress response: pathogen	Stress response: pathogen: unassigned	thn-1 is involved in defense response to Gram-negative bacterium and innate immune response.
WBGene00009429	1	0	0	0	0	0	0	0	0	1	F35E12.5	Stress response	Stress response: pathogen	Stress response: pathogen: unassigned	irg-5 is involved in defense response to Gram-positive bacterium.
WBGene00009430	1	0	0	0	0	0	0	0	0	1	F35E12.6	Stress response	Stress response: pathogen	Stress response: pathogen: unassigned	F35E12.6 is involved in innate immune response.
WBGene00009434	1	0	0	0	0	0	0	0	0	1	F35E12.10	Stress response	Stress response: pathogen	Stress response: pathogen: CUB	F35E12.10 localizes to the membrane raft.
WBGene00009805	0	0	0	0	0	0	0	0	1	1	F47B8.4	Stress response	Stress response: pathogen	Stress response: pathogen: unassigned	F47B8.4 is predicted to have electron transfer activity and protein disulfide oxidoreductase activity\; is involved in innate immune response.
WBGene00010123	1	0	0	0	0	0	0	0	0	1	F55G11.2	Stress response	Stress response: pathogen	Stress response: pathogen: CUB	F55G11.2 is involved in innate immune response.
WBGene00010124	1	0	0	0	0	0	1	0	0	2	F55G11.4	Stress response	Stress response: pathogen	Stress response: pathogen: CUB	F55G11.4 is involved in defense response to Gram-negative bacterium\; is expressed in the intestine.
WBGene00010125	1	0	0	0	1	0	0	0	0	2	F55G11.5	Stress response	Stress response: pathogen	Stress response: pathogen: CUB	dod-22 is involved in defense response to Gram-negative bacterium and innate immune response\; is expressed in head neurons and the rectal gland cell.
WBGene00010127	0	0	1	0	0	0	0	0	1	2	F55G11.7	Stress response	Stress response: pathogen	Stress response: pathogen: CUB	F55G11.7 is involved in innate immune response\; is expressed in amphid neurons, head neurons, phasmid neurons, the intestine, and the rectal gland cell.
WBGene00010128	1	0	0	0	1	0	0	0	0	2	F55G11.8	Stress response	Stress response: pathogen	Stress response: pathogen: CUB	F55G11.8 is involved in innate immune response.
WBGene00010183	0	0	0	1	0	1	0	0	0	2	F57A8.8	Stress response	Stress response: pathogen	Stress response: pathogen: NLP-like	fipr-13 is enriched in dopaminergic neurons, the body wall muscle cell, the germ line, and the seam cell based on tiling array and RNA-seq studies\; is affected by several genes including daf-2, hsf-1, and clk-1 based on microarray, tiling array, and RNA-seq studies\; is affected by four chemicals including Alovudine, stavudine, and Zidovudine based on RNA-seq and microarray studies.
WBGene00010256	0	0	0	0	1	0	0	0	0	1	F58E6.7	Stress response	Stress response: pathogen	Stress response: pathogen: unassigned	hrg-3 exhibits heme binding activity and heme transporter activity\; is involved in defense response to Gram-negative bacterium and heme transport\; localizes to the extracellular space\; is expressed in the intestinal cell.
WBGene00010427	0	0	1	0	0	0	0	0	0	1	H37N21.1	Stress response	Stress response: pathogen	Stress response: pathogen: unassigned	hpo-11 is an ortholog of human NRBP1 and NRBP2\; is predicted to have protein kinase activity\; is expressed in several tissues, including the alimentary system, the excretory gland cell, the muscular system, the nervous system, and the reproductive system.
WBGene00010658	1	0	0	0	1	0	0	0	0	2	K08D8.4	Stress response	Stress response: pathogen	Stress response: pathogen: CUB	K08D8.4 is involved in innate immune response.
WBGene00010659	1	0	0	0	0	0	0	0	0	1	K08D8.5	Stress response	Stress response: pathogen	Stress response: pathogen: CUB	K08D8.5 is involved in response to gamma radiation\; is expressed in head neurons, the intestine, and the rectal gland cell.
WBGene00010746	0	0	0	0	1	0	0	0	1	2	K10D11.2	Stress response	Stress response: pathogen	Stress response: pathogen: CUB	K10D11.2 is enriched in the intestine based on RNA-seq studies\; is affected by several genes including daf-16, daf-2, and daf-12 based on microarray, RNA-seq, and tiling array studies\; is affected by fifteen chemicals including hydrogen sulfide, methylmercuric chloride, and Tunicamycin based on microarray and RNA-seq studies\; is predicted to encode a protein with the following domain: CUB-like…
WBGene00011482	0	0	1	0	0	0	0	0	0	1	T05E11.6	Stress response	Stress response: pathogen	Stress response: pathogen: unassigned	hpo-4 is an ortholog of human PIGK (phosphatidylinositol glycan anchor biosynthesis class K)\; is predicted to have GPI-anchor transamidase activity and cysteine-type peptidase activity.
WBGene00011844	0	0	0	1	1	1	0	0	1	4	T19C9.8	Stress response	Stress response: pathogen	Stress response: pathogen: CUB	T19C9.8 is enriched in the DA neuron, the VA neuron, the coelomocyte, the intestine, and the male based on tiling array, RNA-seq, and microarray studies\; is affected by several genes including daf-16, daf-2, and glp-1 based on tiling array, microarray, and RNA-seq studies\; is affected by eighteen chemicals including Heme, tryptophan, and methylmercury hydroxide based on microarray and RNA-seq s…
WBGene00011979	1	0	0	1	1	1	0	0	0	4	T24B8.5	Stress response	Stress response: pathogen	Stress response: pathogen: ShK	T24B8.5 is involved in innate immune response\; is expressed in the intestine.
WBGene00012152	0	0	0	1	1	0	0	0	0	2	VK10D6R.1	Stress response	Stress response: pathogen	Stress response: pathogen: caenacin	cnc-10 is enriched in the PLM based on RNA-seq studies\; is affected by several genes including daf-2, clk-1, and dpy-7 based on tiling array, RNA-seq, and microarray studies\; is affected by four chemicals including Rotenone, bisphenol S, and Alovudine based on RNA-seq studies.
WBGene00012462	1	0	0	0	1	0	0	0	0	2	Y17G7B.8	Stress response	Stress response: pathogen	Stress response: pathogen: unassigned	Y17G7B.8 is involved in innate immune response.
WBGene00012783	0	0	0	1	1	1	1	0	0	4	Y43C5A.3	Stress response	Stress response: pathogen	Stress response: pathogen: unassigned	Y43C5A.3 exhibits double-stranded DNA binding activity\; is involved in defense response to Gram-negative bacterium and killing of cells of other organism\; is expressed in the hyp7 syncytium and the ventral cord blast cell.
WBGene00013947	0	0	1	1	1	0	0	0	1	4	ZK228.4	Stress response	Stress response: pathogen	Stress response: pathogen: unassigned	ZK228.4 is involved in innate immune response.
WBGene00014132	1	0	0	0	0	0	0	0	1	2	ZK896.1	Stress response	Stress response: pathogen	Stress response: pathogen: CUB	ZK896.1 is enriched in the intestine based on RNA-seq studies\; is affected by several genes including glp-1, hsf-1, and elt-2 based on microarray, tiling array, and RNA-seq studies\; is affected by eleven chemicals including methylmercury hydroxide, Tunicamycin, and D-glucose based on RNA-seq and microarray studies\; is predicted to encode a protein with the following domain: CUB-like domain.
WBGene00014252	0	0	0	0	0	1	0	0	0	1	ZK1320.2	Stress response	Stress response: pathogen	Stress response: pathogen: unassigned	ZK1320.2 is involved in innate immune response.
WBGene00015574	0	1	0	0	0	0	0	0	0	1	C07G3.2	Stress response	Stress response: pathogen	Stress response: pathogen: unassigned	irg-1 is involved in defense response to Gram-negative bacterium and innate immune response.
WBGene00015932	1	0	0	0	0	0	0	0	1	2	C17H12.6	Stress response	Stress response: pathogen	Stress response: pathogen: unassigned	C17H12.6 is involved in innate immune response.
WBGene00016379	1	0	0	0	0	0	0	0	0	1	C33H5.13	Stress response	Stress response: pathogen	Stress response: pathogen: unassigned	C33H5.13 is involved in innate immune response.
WBGene00016424	1	0	0	0	0	0	0	0	0	1	C34H4.1	Stress response	Stress response: pathogen	Stress response: pathogen: unassigned	C34H4.1 is involved in innate immune response.
WBGene00016669	0	0	0	1	0	0	0	0	0	1	C45G7.2	Stress response	Stress response: pathogen	Stress response: pathogen: unassigned	ilys-2 is predicted to have lysozyme activity\; is involved in defense response to Gram-positive bacterium\; is expressed in the nerve ring and the pm3.
WBGene00016783	1	0	0	0	1	0	0	1	1	4	C49G7.5	Stress response	Stress response: pathogen	Stress response: pathogen: unassigned	irg-2 is involved in defense response to Gram-negative bacterium and innate immune response.
WBGene00017218	0	1	0	0	1	0	0	0	0	2	F07F6.5	Stress response	Stress response: pathogen	Stress response: pathogen: unassigned	dct-5 is enriched in the hypodermis based on tiling array and RNA-seq studies\; is affected by several genes including daf-16, daf-2, and daf-12 based on microarray, tiling array, and RNA-seq studies\; is affected by ten chemicals including Heme, 1-methylnicotinamide, and nicotinic acid based on microarray and RNA-seq studies\; is predicted to encode a protein with the following domain: Protein o…
WBGene00017262	0	0	0	1	1	0	0	0	0	2	F08F3.4	Stress response	Stress response: pathogen	Stress response: pathogen: unassigned	F08F3.4 is predicted to have catalytic activity and coenzyme binding activity\; is involved in innate immune response.
WBGene00017582	1	0	0	0	1	0	0	0	0	2	F18G5.6	Stress response	Stress response: pathogen	Stress response: pathogen: unassigned	F18G5.6 is involved in innate immune response.
WBGene00017726	1	0	0	1	1	0	0	0	1	4	F22H10.2	Stress response	Stress response: pathogen	Stress response: pathogen: unassigned	F22H10.2 is involved in innate immune response.
WBGene00018274	1	0	0	0	0	0	0	0	0	1	F41C3.8	Stress response	Stress response: pathogen	Stress response: pathogen: unassigned	F41C3.8 is involved in defense response to Gram-negative bacterium and innate immune response\; is expressed in the intestine, the nervous system, and the pharyngeal muscle cell.
WBGene00018492	1	0	0	1	0	0	0	1	0	3	F46E10.11	Stress response	Stress response: pathogen	Stress response: pathogen: unassigned	hpo-26 is enriched in the AFD and the PLM based on RNA-seq studies\; is affected by several genes including daf-2, clk-1, and elt-2 based on microarray and RNA-seq studies\; is affected by eleven chemicals including Heme, 1-methylnicotinamide, and Mercuric Chloride based on microarray and RNA-seq studies.
WBGene00018646	0	0	0	0	0	0	0	0	1	1	F49F1.6	Stress response	Stress response: pathogen	Stress response: pathogen: ShK	mul-1 is involved in response to gamma radiation.
WBGene00018729	0	0	0	1	1	0	1	0	0	3	F53A9.6	Stress response	Stress response: pathogen	Stress response: pathogen: unassigned	F53A9.6 is involved in innate immune response.
WBGene00018731	0	0	0	1	1	0	0	0	0	2	F53A9.8	Stress response	Stress response: pathogen	Stress response: pathogen: unassigned	F53A9.8 is involved in defense response to Gram-positive bacterium\; is expressed in the intestine.
WBGene00018760	1	0	0	0	0	0	0	0	0	1	F53E10.4	Stress response	Stress response: pathogen	Stress response: pathogen: unassigned	irg-3 is involved in innate immune response.
WBGene00019090	0	0	1	1	1	1	1	0	0	5	F59A7.2	Stress response	Stress response: pathogen	Stress response: pathogen: unassigned	F59A7.2 is involved in defense response to Gram-negative bacterium.
WBGene00020326	1	0	0	0	1	0	0	0	0	2	T07H3.3	Stress response	Stress response: pathogen	Stress response: pathogen: unassigned	math-38 is involved in defense response to Gram-positive bacterium.
WBGene00020579	0	0	0	0	0	0	0	0	1	1	T19D12.4	Stress response	Stress response: pathogen	Stress response: pathogen: unassigned	T19D12.4 is involved in defense response to Gram-negative bacterium and innate immune response\; localizes to the membrane raft.
WBGene00021518	0	0	0	0	0	1	0	0	0	1	Y41D4B.16	Stress response	Stress response: pathogen	Stress response: pathogen: unassigned	hpo-6 localizes to the membrane raft.
WBGene00044617	0	0	0	1	0	0	0	0	0	1	R03H4.6	Stress response	Stress response: pathogen	Stress response: pathogen: lipid	bus-1 is predicted to have transferase activity, transferring acyl groups other than amino-acyl groups\; is involved in morphogenesis of an epithelium\; localizes to the membrane\; is expressed in the F cell, the K cell, and the U cell.
