# Supplementary material for: Mitochondrial aconitase suppresses immunity by modulating oxaloacetate and the mitochondrial unfolded protein response
Source: Nat Commun. 2023 Jun 22;14:3716. doi: 10.1038/s41467-023-39393-6 (PMC10287738; doi:10.1038/s41467-023-39393-6)
Supplement: Supplementary file 8 — Supplementary Data 5 [file 41467_2023_39393_MOESM8_ESM.xlsx]

## Sheet: Sheet1
Supplementary Data 5. List of qRT-PCR primers used in this study.
Primer	Sequence (5' to 3')	Note
ama-1 forward	TGGAACTCTGGAGTCACACC	C. elegans Control
ama-1 reverse	CATCCTCCTTCATTGAACGG	C. elegans Control
tba-1 forward	GTACACTCCACTGATCTCTGCTGACAA	C. elegans Control
tba-1 reverse	CTCTGTACAAGAGGCAAACAGCCATG	C. elegans Control
aco-2 forward	GAGCCACTTGGCTGGACCTG	RNAi confirmation
aco-2 reverse	GTACGACTTCGGCTCGAATTTACTG	RNAi confirmation
aco-1 forward	CAATGATGCTCGTTACAACGA	RNAi confirmation
aco-1 reverse	GAATGGTTTCCACGTCCTTC	RNAi confirmation
T24B8.5 forward	TGTTAGACAATGCCATGATGAA	C. elegans PMK-1 & ATF-7 target
T24B8.5 reverse	ATTGGCTGTGCAGTTGTACC	C. elegans PMK-1 & ATF-7 target
K08D8.5 forward	CCATACATTTTCACGTCCCCAC	C. elegans PMK-1 & ATF-7 target
K08D8.5 reverse	GGATATTTTGACCAGACAACCTTG	C. elegans PMK-1 & ATF-7 target
irg-4 forward	GAGGATGTCCATTTCCATCGC	C. elegans PMK-1 & ATF-7 target
irg-4 reverse	CGGTAGATTGCTAATGGGTTCT	C. elegans PMK-1 & ATF-7 target
irg-5 forward	CTCAAATTATCAACAAGTGATCAAG	C. elegans PMK-1 & ATF-7 target
irg-5 reverse	CAACCTGATCGTTATTTGCTGCT	C. elegans PMK-1 & ATF-7 target
dod-22 forward	CCATTTCCAAACATAGATATTGGC	C. elegans PMK-1 & ATF-7 target
dod-22 reverse	CCACCTCTACTATAAATTGATTG	C. elegans PMK-1 & ATF-7 target
F55G11.4 forward	GTTGTCTGGTGGCCACTTCC	C. elegans PMK-1 & ATF-7 target
F55G11.4 reverse	GCAGCGTATTCCATAGCAACAAC	C. elegans PMK-1 & ATF-7 target
hsp-6 forward	GTTCAAAAGGACTTAAAGGTCGTTC	C. elegans ATFS-1 target
hsp-6 reverse	GGGAATACACTTTTCCTTGAGCCTC	C. elegans ATFS-1 target
abf-2 forward	CGTGGCTGCCGACATCGACTT	C. elegans ATFS-1 target
abf-2 reverse	ATGCACAACCCCTGAGCCGC	C. elegans ATFS-1 target
lys-2 forward	ATCGACTCGAACCAAGCTGCG	C. elegans ATFS-1 target
lys-2 reverse	TCGACAGCATTTCCCATTGAAGCGT	C. elegans ATFS-1 target
clec-65 forward	CCCGGTGGTGACTGTGAATA	C. elegans ATFS-1 target
clec-65 reverse	AGCTCATATTGTCGCTGGCA	C. elegans ATFS-1 target
cyp-33c8 forward	GATGTGCTCAACTACTGGAAGG	C. elegans ATFS-1 target
cyp-33c8 reverse	CTAAGCTTTCCTCGGTGTCAAAGT	C. elegans ATFS-1 target
pqm-1 forward	CACAGTAAACCTAATGCAGCCGAA	C. elegans ATFS-1 target
pqm-1 reverse	CTTGACTGATTGCAGGGTTCAGAT	C. elegans ATFS-1 target
gst-4 forward	GTCAAAGCTGAAGCCAACGACTC	C. elegans SKN-1 target
gst-4 reverse	CCAGCGAGTCCAAATTTTCTTGCC	C. elegans SKN-1 target
gst-10 forward	CGAGGATTCGGAGAATACATCCGTC	C. elegans SKN-1 target
gst-10 reverse	TTCATTCCCCTCGTAGTCGAACCG	C. elegans SKN-1 target
gcs-1 forward	AACCGTACCGCACATTGATT	C. elegans SKN-1 target
gcs-1 reverse	CCCCATTTCAATTGATCTCC	C. elegans SKN-1 target
GAPDH forward	CCTGCACCACCAACTGCTTA	Control in HeLa cells
GAPDH reverse	GGCCATCCACAGTCTTCTGAG	Control in HeLa cells
ACO2 forward	ACAGCCTACTGGTGACTCGG	Human
ACO2 reverse	GGGCTCAAAGTGGCTCATC	Human
CS forward	GATTGTGCCCAATGTCCTCT	Human
CS reverse	TTCATCTCCGTCATGCCATA	Human
COX5B forward	GGAGATCATGCTGGCTGCAAAG	Human
COX5B reverse	GCAGCCTACTATTCTCTTGTTGG	Human
IL1A forward	AGTGCTGCTGAAGGAGATGCCTGA	Human
IL1A reverse	CCCCTGCCAAGCACACCCAGTA	Human
IL1B forward	CCACAGACCTTCCAGGAGAATG	Human
IL1B reverse	GTGCAGTTCAGTGATCGTACAGG	Human
IL6 forward	CACTGGCAGAAAACAACCTGAA	Human
IL6 reverse	ACCAGGCAAGTCTCCTCATTGA	Human
IL8 forward	GAGTGGACCACACTGCGCCA	Human
IL8 reverse	TCCACAACCCTCTGCACCCAGT	Human
CXCL2 forward	TCACCTCAAGAACATCCAAAGTGTG	Human
CXCL2 reverse	CTTCAGGAACAGCCACCAATAAGC	Human
HSPD1 forward	TGCCAATGCTCACCGTAAGCCT	Human
HSPD1 reverse	AGCCTTGACTGCCACAACCTGA	Human
HSPA9 forward	GCCTTGCTACGGCACATTGTGA	Human
HSPA9 reverse	CTGCACAGATGAGGAGAGTTCAC	Human
LONP1 forward	TGGAGGAAGACCACTACGGCAT	Human
LONP1 reverse	GCCATAGAAGCAGAGGATCTTGC	Human
CLIPP forward	CAAGCACACCAAACAGAGCCTG	Human
CLIPP reverse	GTCTAAGATGCCAAACTCCTGGG	Human
Gapdh forward	CCAGCAAGGACACTGAGCAAGA	Control in RAW 264.7 cells
Gapdh reverse	TCCCTAGGCCCCTCCTGTTAT	Control in RAW 264.7 cells
Aco2 forward	CTTTCATGCGACCTCATCTTTG	Mouse
Aco2 reverse	GGTCATCCAGGTGTCCATATAC	Mouse
Il1b forward	GCAACTGTTCCTGAACTCAACT	Mouse
Il1b reverse	ATCTTTTGGGGTCCGTCCAACT	Mouse
Il6 forward	AACGATGATGCACTTGCAGA	Mouse
Il6 reverse	GGTACTCCAGAAGACCAGAGGA	Mouse
Il10 forward	TGAATTCCCTGGGTGAGAAG	Mouse
Il10 reverse	TGGCCTTGTAGACACCTTGG	Mouse
Tnf-α forward	GGTGCCTATGTCTCAGCCTCTT	Mouse
Tnf-α reverse	GCCATAGAACTGATGAGAGGGAG	Mouse
Hspd1 forward	TGCTCATCGGAAGCCATTGGTC	Mouse
Hspd1 reverse	TTGACTGCCACAACCTGAAGACC	Mouse
Hspa9 forward	GTTGGTATGCCAGCAAAACGGC	Mouse
Hspa9 reverse	CAAGCATCACCATTGGAGGCAC	Mouse
Lonp1 forward	CCAAGCATGTGATGGACGTGGT	Mouse
Lonp1 reverse	GTCCAAGTTCTCATCACTCTGCC	Mouse
Clpp forward	ATCGCCATCCAGGCAGAGGAAA	Mouse
Clpp reverse	ATGTAGCGGTCCCTCTCCATTG	Mouse
