# Supplementary material for: Mitochondrial aconitase suppresses immunity by modulating oxaloacetate and the mitochondrial unfolded protein response
Source: Nat Commun. 2023 Jun 22;14:3716. doi: 10.1038/s41467-023-39393-6 (PMC10287738; doi:10.1038/s41467-023-39393-6)
Supplement: Supplementary file 9 — Supplementary Data 6 [file 41467_2023_39393_MOESM9_ESM.xlsx]

## Sheet: sheet1
Supplementary Data 6. Mass spectrometric parameters of Krebs cycle metabolites.
Metabolite	Chemical formula	m/z	Mass accuracy ∆ppm	Retention time (min)
Citrate	C6H8O7	191.02	0.15	1.46
Isocitrate	C6H8O7	191.02	0.47	2.02
α-Ketoglutarate	C5H6O5	145.014	0.93	10.71
Succinate	C4H6O4	117.018	-0.98	2.7
Fumarate	C4H4O4	115.002	-0.82	1.55
Malate	C4H6O5	133.013	0.1	3.97
Oxaloacetate	C2H2O3	73.0281	-2.82	2.69
Cysteamine S-phosphate sodium salt	C2H7NO3PSNa	155.988	0.59	12.32
