# Supplementary material for: Mitochondrial aconitase suppresses immunity by modulating oxaloacetate and the mitochondrial unfolded protein response
Source: Nat Commun. 2023 Jun 22;14:3716. doi: 10.1038/s41467-023-39393-6 (PMC10287738; doi:10.1038/s41467-023-39393-6)
Supplement: Supplementary file 10 — Supplementary Data 7 [file 41467_2023_39393_MOESM10_ESM.xlsx]

## Sheet: Sheet1
Supplementary Data 7. Analysis of Krebs cycle metabolites in Fig. 5a.
Metabolite	Control RNAi				p value
	Replicate1	Replicate2	Replicate3	Replicate4	(aco-2 RNAi vs. Control RNAi)
Citrate	0.8	0.86	1.05	1.29	0.03
Isocitrate	0.91	1.19	0.98	0.92	0.03
α-Ketoglutarate	0.88	0.56	0.72	1.83	0.06
Succinate	0.68	0.9	1.29	1.13	0.03
Fumarate	0.97	1.2	0.99	0.84	0.03
Malate	1.15	0.94	0.64	1.27	0.89
Oxaloacetate	1.04	0.93	0.94	1.09	0.03
Metabolite	aco-2 RNAi
	Replicate1	Replicate2	Replicate3	Replicate4
Citrate	2.5	2.85	3.76	3.31
Isocitrate	0.08	0.35	0.31	0.33
α-Ketoglutariate	1.53	2.81	4	2.02
Succinate	0.08	0.23	0.25	0.32
Fumarate	0.33	0.39	0.59	0.78
Malate	0.87	0.99	1.11	1.4
Oxaloacetate	0.06	0.15	0.22	0.1
