# Supplementary material for: Mitochondrial aconitase suppresses immunity by modulating oxaloacetate and the mitochondrial unfolded protein response
Source: Nat Commun. 2023 Jun 22;14:3716. doi: 10.1038/s41467-023-39393-6 (PMC10287738; doi:10.1038/s41467-023-39393-6)
Supplement: Supplementary file 12 — Source Data [file 41467_2023_39393_MOESM12_ESM.xlsx]

## Sheet: Fig. 1b,c, Supplementary Fig. 1
See also Supplementary Data 1 for details.
Replicate	Strain	Mean lifespan ±s.e.m. (hrs)	75th percentile	% change	Number of animals that died/total	p value vs. control
1	WT control RNAi/PA14 small lawn	117.50±3.76	141		84/90			WT: wild-type (N2)
	WT aco-2 RNAi/PA14 small lawn	205.21±5.99	236	0.75	77/90	<0.0001
	WT cts-1 RNAi/PA14 small lawn	72.03±3.48	81	-0.39	73/90	<0.0001
	WT suca-1 RNAi/PA14 small lawn	119.67±3.87	129	0.02	73/90	0.7204
	WT sucg-1 RNAi/PA14 small lawn	105.61±3.22	117	-0.1	77/90	0.0184
	WT sdhb-1 RNAi/PA14 small lawn	126.24±4.12	156	0.07	74/90	0.1578
	WT fum-1 RNAi/PA14 small lawn	120.19±3.77	141	0.02	77/90	0.7164
	WT mdh-1 RNAi/PA14 small lawn	117.72±3.17	129	0	78/90	0.7214
2	WT control RNAi/PA14 small lawn	121.68±3.35	142		86/90
	WT aco-2 RNAi/PA14 small lawn	191.49±4.33	-	0.57	77/90	<0.0001
	WT cts-1 RNAi/PA14 small lawn	76.38±3.46	93	-0.37	83/90	<0.0001
	WT suca-1 RNAi/PA14 small lawn	109.29±2.41	115	-0.1	82/90	0.0015
	WT sucg-1 RNAi/PA14 small lawn	116.45±3.05	128	-0.04	83/90	0.1929
	WT sdhb-1 RNAi/PA14 small lawn	120.97±4.56	142	-0.01	82/90	0.6818
	WT fum-1 RNAi/PA14 small lawn	134.35±3.78	154	0.1	83/90	0.0127
	WT mdh-1 RNAi/PA14 small lawn	124.44±3.44	142	0.02	79/90	0.5839
1	WT control RNAi/PA14 small lawn	119.80±2.43	126		109/120
	WT pmk-1 RNAi/PA14 small lawn	56.81±1.66	66	-0.53	108/120	<0.0001
	WT idh-2 RNAi/PA14 small lawn	110.23±2.88	126	-0.08	106/120	0.0655
	WT idhb-1 RNAi/PA14 small lawn	112.15±2.39	126	-0.06	98/120	0.0218
	WT aco-1 RNAi/PA14 small lawn	113.20±2.38	126	-0.06	106/120	0.0503
	WT aco-2 RNAi/PA14 small lawn	150.64±5.43	199	0.26	101/120	<0.0001
	WT ogdh-1 RNAi/PA14 small lawn	117.71±4.44	168	-0.02	90/120	0.3431
2	WT control RNAi/PA14 small lawn	102.60±2.25	117		117/124
	WT pmk-1 RNAi/PA14 small lawn	52.21±1.18	66	-0.49	119/125	<0.0001
	WT idh-2 RNAi/PA14 small lawn	104.85±2.25	116	0.02	102/122	0.2634
	WT idhb-1 RNAi/PA14 small lawn	94.68±2.22	116	-0.08	121/128	0.0002
	WT aco-1 RNAi/PA14 small lawn	97.71±1.98	117	-0.05	119/123	0.0491
	WT aco-2 RNAi/PA14 small lawn	133.91±4.78	182	0.31	110/125	<0.0001
	WT ogdh-1 RNAi/PA14 small lawn	127.29±3.37	148	0.24	106/122	<0.0001
Replicate 1										Replicate 2
% N2 control RNAi [90]										% N2 control RNAi [90]
Time	At Risk	Dead	Censored	Percent Mortality(%)	S_hat	Var S_hat	SE(S)	Survival Time		Time	At Risk	Dead	Censored	Percent Mortality(%)	S_hat	Var S_hat	SE(S)	Survival Time
0	90	0	0	0	1	0	0	0		0	90	0	0	0	1	0	0	0
9	90	0	0	0	1	0	0	0		31	90	0	0	0	1	0	0	0
24	90	0	0	0	1	0	0	0		53	90	0	0	0	1	0	0	0
33	90	0	0	0	1	0	0	0		66	90	3	2	0.0333	0.967	0	0.019	2.2
48	90	0	1	0	1	0	0	0		74	85	3	0	0.0675	0.933	0.001	0.027	4.725
57	89	4	3	0.0449	0.955	0	0.022	2.562		82	82	6	0	0.1357	0.864	0.001	0.036	10.32
72	82	3	1	0.0799	0.92	0.001	0.029	5.078		93	76	12	0	0.2722	0.728	0.002	0.047	23.012
81	78	7	1	0.1625	0.838	0.002	0.04	11.766		104	64	10	0	0.3859	0.614	0.003	0.052	34.839
93	70	14	0	0.33	0.67	0.003	0.051	27.344		115	54	10	1	0.4996	0.5	0.003	0.053	47.918
105	56	15	0	0.5094	0.491	0.003	0.055	46.189		128	43	16	0	0.6858	0.314	0.002	0.05	71.75
117	41	12	0	0.653	0.347	0.003	0.052	62.988		142	27	10	1	0.8022	0.198	0.002	0.043	88.275
129	29	8	0	0.7487	0.251	0.002	0.047	75.335		154	16	5	0	0.864	0.136	0.001	0.037	97.795
141	21	2	0	0.7727	0.227	0.002	0.046	78.71		165	11	5	0	0.9258	0.074	0.001	0.029	107.996
156	19	6	0	0.8445	0.156	0.002	0.04	89.909		172	6	3	0	0.9629	0.037	0	0.021	114.376
170	13	10	0	0.9641	0.036	0	0.02	110.249		197	3	3	0	1	0	0	0	121.683
202	3	3	0	1	0	0	0	117.5
% N2 aco-2 RNAi [90]										% N2 aco-2 RNAi [90]
Time	At Risk	Dead	Censored	Percent Mortality(%)	S_hat	Var S_hat	SE(S)	Survival Time		Time	At Risk	Dead	Censored	Percent Mortality(%)	S_hat	Var S_hat	SE(S)	Survival Time
0	90	0	0	0	1	0	0	0		0	90	0	0	0	1	0	0	0
9	90	0	0	0	1	0	0	0		31	90	0	0	0	1	0	0	0
24	90	0	0	0	1	0	0	0		53	90	0	0	0	1	0	0	0
33	90	0	0	0	1	0	0	0		66	90	1	1	0.0111	0.989	0	0.011	0.733
48	90	1	1	0.0111	0.989	0	0.011	0.533		74	88	0	0	0.0111	0.989	0	0.011	0.733
57	88	2	1	0.0336	0.966	0	0.019	1.814		82	88	3	1	0.0448	0.955	0	0.022	3.498
72	85	1	0	0.045	0.955	0	0.022	2.633		93	84	1	3	0.0562	0.944	0.001	0.024	4.555
81	84	2	4	0.0677	0.932	0.001	0.027	4.475		104	80	1	1	0.068	0.932	0.001	0.027	5.782
93	78	0	1	0.0677	0.932	0.001	0.027	4.475		115	78	0	0	0.068	0.932	0.001	0.027	5.782
105	77	0	1	0.0677	0.932	0.001	0.027	4.475		128	78	2	0	0.0919	0.908	0.001	0.031	8.841
117	76	0	1	0.0677	0.932	0.001	0.027	4.475		142	76	1	0	0.1038	0.896	0.001	0.033	10.538
129	75	3	2	0.105	0.895	0.001	0.033	9.286		154	75	8	4	0.1994	0.801	0.002	0.043	25.259
141	70	2	0	0.1306	0.869	0.001	0.037	12.891		165	63	3	1	0.2376	0.762	0.002	0.047	31.549
156	68	7	1	0.2201	0.78	0.002	0.046	26.853		172	59	9	0	0.3539	0.646	0.003	0.053	51.554
170	60	3	1	0.2591	0.741	0.002	0.049	33.483		197	50	10	1	0.4831	0.517	0.003	0.056	77.012
202	56	15	0	0.4575	0.542	0.003	0.057	73.573		211	39	5	0	0.5494	0.451	0.003	0.056	90.995
221	41	16	0	0.6692	0.331	0.003	0.054	120.358		223	34	9	0	0.6686	0.331	0.003	0.054	117.596
236	25	8	0	0.7751	0.225	0.002	0.048	145.339		241	25	8	0	0.7747	0.225	0.002	0.048	143.15
248	17	7	0	0.8677	0.132	0.002	0.039	168.308		249	17	3	1	0.8144	0.186	0.002	0.045	153.051
267	10	3	0	0.9074	0.093	0.001	0.033	178.906		289	13	8	0	0.9286	0.071	0.001	0.03	186.052
284	7	7	0	1	0	0	0	205.21		297	5	5	0	1	0	0	0	207.248
% N2 cts-1 RNAi [90]										% N2 cts-1 RNAi [90]
Time	At Risk	Dead	Censored	Percent Mortality(%)	S_hat	Var S_hat	SE(S)	Survival Time		Time	At Risk	Dead	Censored	Percent Mortality(%)	S_hat	Var S_hat	SE(S)	Survival Time
0	90	0	0	0	1	0	0	0		0	90	0	0	0	1	0	0	0
9	90	0	0	0	1	0	0	0		31	90	0	0	0	1	0	0	0
24	90	0	0	0	1	0	0	0		53	90	35	4	0.3889	0.611	0.003	0.051	20.611
33	90	0	0	0	1	0	0	0		66	51	23	2	0.6645	0.336	0.003	0.051	38.801
48	90	24	12	0.2667	0.733	0.002	0.047	12.8		74	26	6	0	0.7419	0.258	0.002	0.048	44.53
57	54	23	2	0.579	0.421	0.003	0.056	30.604		82	20	0	0	0.7419	0.258	0.002	0.048	44.53
72	29	11	3	0.7387	0.261	0.003	0.052	42.101		93	20	4	0	0.7935	0.206	0.002	0.045	49.331
81	15	1	0	0.7561	0.244	0.003	0.051	43.512		104	16	2	1	0.8193	0.181	0.002	0.043	52.015
93	14	3	0	0.8084	0.192	0.002	0.048	48.372		115	13	4	0	0.8749	0.125	0.001	0.038	58.407
105	11	6	0	0.9129	0.087	0.001	0.036	59.347		128	9	5	0	0.9444	0.056	0.001	0.027	67.301
117	5	1	0	0.9303	0.07	0.001	0.033	61.385		142	4	2	0	0.9722	0.028	0	0.019	71.248
129	4	1	0	0.9477	0.052	0.001	0.029	63.632		154	2	0	0	0.9722	0.028	0	0.019	71.248
141	3	0	0	0.9477	0.052	0.001	0.029	63.632		165	2	0	0	0.9722	0.028	0	0.019	71.248
156	3	2	0	0.9826	0.017	0	0.017	69.067		172	2	1	0	0.9861	0.014	0	0.014	73.638
170	1	1	0	1	0	0	0	72.029		197	1	1	0	1	0	0	0	76.376
% N2 fum-1 RNAi [90]
Time	At Risk	Dead	Censored	Percent Mortality(%)	S_hat	Var S_hat	SE(S)	Survival Time		% N2 fum-1 RNAi [90]
0	90	0	0	0	1	0	0	0		Time	At Risk	Dead	Censored	Percent Mortality(%)	S_hat	Var S_hat	SE(S)	Survival Time
9	90	0	0	0	1	0	0	0		0	90	0	0	0	1	0	0	0
24	90	0	0	0	1	0	0	0		31	90	0	0	0	1	0	0	0
33	90	0	0	0	1	0	0	0		53	90	0	0	0	1	0	0	0
48	90	0	2	0	1	0	0	0		66	90	3	1	0.0333	0.967	0	0.019	2.2
57	88	4	3	0.0455	0.955	0	0.022	2.591		74	86	2	0	0.0558	0.944	0.001	0.024	3.864
72	81	3	2	0.0808	0.919	0.001	0.029	5.136		82	84	3	0	0.0895	0.91	0.001	0.03	6.629
81	76	6	1	0.1534	0.847	0.002	0.039	11.014		93	81	6	1	0.157	0.843	0.001	0.039	12.901
93	69	12	1	0.3006	0.699	0.003	0.05	24.708		104	74	9	0	0.2595	0.74	0.002	0.047	23.564
105	56	12	3	0.4505	0.55	0.003	0.055	40.444		115	65	9	0	0.362	0.638	0.003	0.051	35.355
117	41	7	1	0.5443	0.456	0.003	0.056	51.421		128	56	12	3	0.4987	0.501	0.003	0.053	52.853
129	33	11	0	0.6962	0.304	0.003	0.053	71.016		142	41	12	1	0.6455	0.355	0.003	0.052	73.686
141	22	5	0	0.7652	0.235	0.002	0.049	80.751		154	28	10	1	0.7721	0.228	0.002	0.046	93.186
156	17	7	0	0.8619	0.138	0.002	0.04	95.83		165	17	10	0	0.9061	0.094	0.001	0.033	115.308
170	10	8	0	0.9724	0.028	0	0.019	114.611		172	7	1	0	0.9196	0.08	0.001	0.031	117.614
202	2	2	0	1	0	0	0	120.189		197	6	3	0	0.9598	0.04	0.001	0.023	125.538
										211	3	1	0	0.9732	0.027	0	0.019	128.367
										223	2	1	0	0.9866	0.013	0	0.013	131.357
										241	1	1	0	1	0	0	0	134.588
% N2 suca-1 RNAi [90]										% N2 suca-1 RNAi [90]
Time	At Risk	Dead	Censored	Percent Mortality(%)	S_hat	Var S_hat	SE(S)	Survival Time		Time	At Risk	Dead	Censored	Percent Mortality(%)	S_hat	Var S_hat	SE(S)	Survival Time
0	90	0	0	0	1	0	0	0		0	90	0	0	0	1	0	0	0
9	90	0	0	0	1	0	0	0		31	90	0	0	0	1	0	0	0
24	90	0	0	0	1	0	0	0		53	90	0	0	0	1	0	0	0
33	90	0	0	0	1	0	0	0		66	90	3	1	0.0333	0.967	0	0.019	2.2
48	90	2	4	0.0222	0.978	0	0.016	1.067		74	86	3	1	0.0671	0.933	0.001	0.026	4.695
57	84	1	0	0.0339	0.966	0	0.019	1.73		82	82	8	1	0.1581	0.842	0.002	0.039	12.159
72	83	3	2	0.0688	0.931	0.001	0.027	4.244		93	73	8	2	0.2503	0.75	0.002	0.046	20.74
81	78	1	4	0.0807	0.919	0.001	0.029	5.211		104	63	23	3	0.524	0.476	0.003	0.054	49.203
93	73	14	4	0.257	0.743	0.002	0.049	21.607		115	37	20	0	0.7813	0.219	0.002	0.046	78.791
105	55	15	1	0.4597	0.54	0.003	0.057	42.884		128	17	10	0	0.91	0.09	0.001	0.032	95.257
117	39	16	2	0.6813	0.319	0.003	0.054	68.82		142	7	4	0	0.9614	0.039	0	0.022	102.564
129	21	5	0	0.7572	0.243	0.003	0.051	78.608		154	3	1	0	0.9743	0.026	0	0.018	104.545
141	16	2	0	0.7876	0.212	0.002	0.049	82.887		165	2	0	0	0.9743	0.026	0	0.018	104.545
156	14	6	0	0.8786	0.121	0.002	0.04	97.091		172	2	1	0	0.9871	0.013	0	0.013	106.757
170	8	4	0	0.9393	0.061	0.001	0.029	107.409		197	1	1	0	1	0	0	0	109.292
202	4	4	0	1	0	0	0	119.67
% N2 sucg-1 RNAi [90]										% N2 sucg-1 RNAi [90]
Time	At Risk	Dead	Censored	Percent Mortality(%)	S_hat	Var S_hat	SE(S)	Survival Time		Time	At Risk	Dead	Censored	Percent Mortality(%)	S_hat	Var S_hat	SE(S)	Survival Time
0	90	0	0	0	1	0	0	0		0	90	0	0	0	1	0	0	0
9	90	0	0	0	1	0	0	0		31	90	0	0	0	1	0	0	0
24	90	0	0	0	1	0	0	0		53	90	0	0	0	1	0	0	0
33	90	0	0	0	1	0	0	0		66	90	5	2	0.0556	0.944	0.001	0.024	3.667
48	90	2	0	0.0222	0.978	0	0.016	1.067		74	83	3	0	0.0897	0.91	0.001	0.03	6.193
57	88	6	3	0.0889	0.911	0.001	0.03	4.867		82	80	8	1	0.1807	0.819	0.002	0.041	13.657
72	79	6	3	0.1581	0.842	0.002	0.039	9.849		93	71	6	2	0.25	0.75	0.002	0.046	20.096
81	70	10	4	0.2784	0.722	0.002	0.048	19.591		104	63	16	2	0.4404	0.56	0.003	0.054	39.907
93	56	10	1	0.4072	0.593	0.003	0.054	31.575		115	45	11	0	0.5772	0.423	0.003	0.054	55.636
105	45	12	1	0.5653	0.435	0.003	0.056	48.173		128	34	14	0	0.7513	0.249	0.002	0.048	77.919
117	32	15	1	0.7691	0.231	0.002	0.048	72.014		142	20	6	0	0.8259	0.174	0.002	0.042	88.513
129	16	5	0	0.8412	0.159	0.002	0.043	81.323		154	14	7	0	0.913	0.087	0.001	0.031	101.918
141	11	5	0	0.9134	0.087	0.001	0.033	91.499		165	7	5	0	0.9751	0.025	0	0.017	112.176
156	6	3	0	0.9567	0.043	0.001	0.024	98.254		172	2	2	0	1	0	0	0	116.454
170	3	3	0	1	0	0	0	105.615
% N2 sdhb-1 RNAi [90]										% N2 sdhb-1 RNAi [90]
Time	At Risk	Dead	Censored	Percent Mortality(%)	S_hat	Var S_hat	SE(S)	Survival Time		Time	At Risk	Dead	Censored	Percent Mortality(%)	S_hat	Var S_hat	SE(S)	Survival Time
0	90	0	0	0	1	0	0	0		0	90	0	0	0	1	0	0	0
9	90	0	0	0	1	0	0	0		31	90	0	0	0	1	0	0	0
24	90	0	0	0	1	0	0	0		53	90	1	0	0.0111	0.989	0	0.011	0.589
33	90	0	0	0	1	0	0	0		66	89	9	3	0.1111	0.889	0.001	0.033	7.189
48	90	0	3	0	1	0	0	0		74	77	2	1	0.1342	0.866	0.001	0.036	8.897
57	87	1	1	0.0115	0.989	0	0.011	0.655		82	74	10	2	0.2512	0.749	0.002	0.046	18.491
72	85	2	2	0.0348	0.965	0	0.02	2.33		93	62	10	0	0.372	0.628	0.003	0.052	29.723
81	81	5	2	0.0943	0.906	0.001	0.032	7.156		104	52	6	0	0.4444	0.556	0.003	0.054	37.26
93	74	14	1	0.2657	0.734	0.002	0.049	23.091		115	46	7	0	0.529	0.471	0.003	0.054	46.982
105	59	9	4	0.3777	0.622	0.003	0.054	34.852		128	39	12	1	0.6739	0.326	0.003	0.051	65.533
117	46	13	2	0.5536	0.446	0.003	0.056	55.429		142	26	7	0	0.7617	0.238	0.002	0.047	78
129	31	8	0	0.6688	0.331	0.003	0.055	70.291		154	19	6	1	0.837	0.163	0.002	0.041	89.588
141	23	4	1	0.7264	0.274	0.003	0.052	78.413		165	12	3	0	0.8777	0.122	0.001	0.037	96.314
156	18	8	0	0.848	0.152	0.002	0.043	97.385		172	9	2	0	0.9049	0.095	0.001	0.033	100.988
170	10	5	0	0.924	0.076	0.001	0.032	110.306		197	7	3	0	0.9457	0.054	0.001	0.026	109.018
202	5	3	0	0.9696	0.03	0	0.021	119.518		211	4	1	0	0.9592	0.041	0.001	0.023	111.885
221	2	2	0	1	0	0	0	126.237		223	3	1	0	0.9728	0.027	0	0.019	114.915
										241	2	1	0	0.9864	0.014	0	0.013	118.189
										249	1	1	0	1	0	0	0	121.573
% N2 mdh-1 RNAi [90]										% N2 mdh-1 RNAi [90]
Time	At Risk	Dead	Censored	Percent Mortality(%)	S_hat	Var S_hat	SE(S)	Survival Time		Time	At Risk	Dead	Censored	Percent Mortality(%)	S_hat	Var S_hat	SE(S)	Survival Time
0	90	0	0	0	1	0	0	0		0	90	0	0	0	1	0	0	0
9	90	0	0	0	1	0	0	0		31	90	0	0	0	1	0	0	0
24	90	0	0	0	1	0	0	0		53	90	0	0	0	1	0	0	0
33	90	0	0	0	1	0	0	0		66	90	3	0	0.0333	0.967	0	0.019	2.2
48	90	0	0	0	1	0	0	0		74	87	3	2	0.0667	0.933	0.001	0.026	4.667
57	90	0	2	0	1	0	0	0		82	82	6	0	0.135	0.865	0.001	0.036	10.267
72	88	6	5	0.0682	0.932	0.001	0.027	4.909		93	76	6	1	0.2033	0.797	0.002	0.043	16.618
81	77	8	2	0.165	0.835	0.002	0.04	12.751		104	69	12	3	0.3418	0.658	0.003	0.051	31.029
93	67	8	2	0.2647	0.735	0.002	0.049	22.023		115	54	9	2	0.4515	0.548	0.003	0.054	43.644
105	57	13	1	0.4324	0.568	0.003	0.055	39.632		128	43	15	2	0.6428	0.357	0.003	0.053	68.134
117	43	11	0	0.5776	0.422	0.003	0.056	56.62		142	26	11	1	0.7939	0.206	0.002	0.046	89.591
129	32	15	0	0.7756	0.224	0.002	0.048	82.162		154	14	6	0	0.8823	0.118	0.001	0.038	103.19
141	17	4	0	0.8284	0.172	0.002	0.043	89.607		165	8	3	0	0.9264	0.074	0.001	0.031	110.476
156	13	8	0	0.934	0.066	0.001	0.028	106.081		172	5	2	0	0.9558	0.044	0.001	0.025	115.539
170	5	4	0	0.9868	0.013	0	0.013	115.057		197	3	2	0	0.9853	0.015	0	0.015	121.337
202	1	1	0	1	0	0	0	117.723		211	1	1	0	1	0	0	0	124.443
% N2 control RNAi [120]										% N2 control RNAi [124]
Time	At Risk	Dead	Censored	Percent Mortality(%)	S_hat	Var S_hat	SE(S)	Survival Time		Time	At Risk	Dead	Censored	Percent Mortality(%)	S_hat	Var S_hat	SE(S)	Survival Time
0	120	0	0	0	1	0	0	0		0	124	0	0	0	1	0	0	0
16	120	0	0	0	1	0	0	0		6	124	0	0	0	1	0	0	0
31	120	0	0	0	1	0	0	0		21	124	0	0	0	1	0	0	0
41	120	0	1	0	1	0	0	0		31	124	0	1	0	1	0	0	0
48	119	0	0	0	1	0	0	0		43	123	0	3	0	1	0	0	0
55	119	1	0	0.0084	0.992	0	0.008	0.462		52	120	4	1	0.0333	0.967	0	0.016	1.733
66	118	6	0	0.0588	0.941	0	0.022	3.79		66	115	11	1	0.1258	0.874	0.001	0.03	7.836
77	112	3	2	0.084	0.916	0.001	0.025	5.731		74	103	10	0	0.2107	0.789	0.001	0.037	14.117
92	107	10	4	0.1696	0.83	0.001	0.035	13.607		82	93	6	1	0.2616	0.738	0.002	0.04	18.292
104	93	10	1	0.2589	0.741	0.002	0.041	22.892		95	86	18	0	0.4161	0.584	0.002	0.045	32.975
116	82	31	2	0.5391	0.461	0.002	0.047	55.391		102	68	19	0	0.5793	0.421	0.002	0.046	49.615
126	49	25	1	0.7742	0.226	0.002	0.04	85.021		117	49	25	0	0.7939	0.206	0.001	0.037	74.729
141	23	12	0	0.892	0.108	0.001	0.03	101.629		125	24	11	0	0.8884	0.112	0.001	0.029	86.535
152	11	5	0	0.9411	0.059	0.001	0.023	109.089		140	13	8	0	0.9571	0.043	0	0.019	96.151
168	6	1	0	0.9509	0.049	0	0.021	110.738		146	5	3	0	0.9828	0.017	0	0.012	99.912
176	5	2	0	0.9706	0.029	0	0.017	114.193		150	2	1	0	0.9914	0.009	0	0.009	101.2
186	3	2	0	0.9902	0.01	0	0.01	117.844		163	1	1	0	1	0	0	0	102.599
199	1	1	0	1	0	0	0	119.797
% N2 pmk-1 RNAi [120]										% N2 pmk-1 RNAi [125]
Time	At Risk	Dead	Censored	Percent Mortality(%)	S_hat	Var S_hat	SE(S)	Survival Time		Time	At Risk	Dead	Censored	Percent Mortality(%)	S_hat	Var S_hat	SE(S)	Survival Time
0	120	0	0	0	1	0	0	0		0	125	0	0	0	1	0	0	0
16	120	0	0	0	1	0	0	0		6	125	0	0	0	1	0	0	0
31	120	6	0	0.05	0.95	0	0.02	1.55		21	125	0	3	0	1	0	0	0
41	114	34	6	0.3333	0.667	0.002	0.043	13.167		31	122	8	1	0.0656	0.934	0.001	0.022	2.033
48	74	16	4	0.4775	0.523	0.002	0.046	20.086		43	113	45	1	0.4377	0.562	0.002	0.045	18.034
55	54	12	1	0.5936	0.406	0.002	0.047	26.472		52	67	35	0	0.7314	0.269	0.002	0.041	33.308
66	41	22	1	0.8117	0.188	0.001	0.038	40.865		66	32	22	1	0.9161	0.084	0.001	0.025	45.495
77	18	12	0	0.9372	0.063	0.001	0.025	50.533		74	9	5	0	0.9627	0.037	0	0.018	48.945
92	6	3	0	0.9686	0.031	0	0.018	53.42		81	4	2	0	0.9813	0.019	0	0.013	50.456
104	3	2	0	0.9895	0.01	0	0.01	55.597		94	2	2	0	1	0	0	0	52.209
116	1	1	0	1	0	0	0	56.81
% N2 idh-2 RNAi [120]										% N2 idh-2 RNAi [122]
Time	At Risk	Dead	Censored	Percent Mortality(%)	S_hat	Var S_hat	SE(S)	Survival Time		Time	At Risk	Dead	Censored	Percent Mortality(%)	S_hat	Var S_hat	SE(S)	Survival Time
0	120	0	0	0	1	0	0	0		0	122	0	0	0	1	0	0	0
16	120	0	0	0	1	0	0	0		6	122	0	0	0	1	0	0	0
31	120	0	0	0	1	0	0	0		22	122	1	1	0.0082	0.992	0	0.008	0.18
41	120	0	8	0	1	0	0	0		31	120	0	1	0.0082	0.992	0	0.008	0.18
48	112	0	0	0	1	0	0	0		44	119	0	15	0.0082	0.992	0	0.008	0.18
55	112	2	0	0.0179	0.982	0	0.013	0.982		52	104	2	0	0.0273	0.973	0	0.016	1.172
66	110	12	2	0.125	0.875	0.001	0.031	8.054		66	102	4	1	0.0654	0.935	0.001	0.024	3.69
77	96	12	1	0.2344	0.766	0.002	0.04	16.475		75	97	6	0	0.1232	0.877	0.001	0.032	8.025
92	83	16	2	0.382	0.618	0.002	0.046	30.054		81	91	7	0	0.1907	0.809	0.001	0.038	13.488
104	65	8	0	0.458	0.542	0.002	0.048	37.965		94	84	18	1	0.3641	0.636	0.002	0.047	29.791
116	57	18	1	0.6292	0.371	0.002	0.047	57.818		101	65	20	0	0.5598	0.44	0.002	0.049	49.553
126	38	14	0	0.7658	0.234	0.002	0.041	75.032		116	45	22	1	0.775	0.225	0.002	0.041	74.519
141	24	15	0	0.9122	0.088	0.001	0.028	95.671		124	22	9	0	0.867	0.133	0.001	0.034	85.933
152	9	4	0	0.9512	0.049	0	0.021	101.604		139	13	10	0	0.9693	0.031	0	0.017	100.15
168	5	2	0	0.9707	0.029	0	0.017	104.883		145	3	0	0	0.9693	0.031	0	0.017	100.15
176	3	1	0	0.9805	0.02	0	0.014	106.6		149	3	2	0	0.9898	0.01	0	0.01	103.198
186	2	2	0	1	0	0	0	110.23		162	1	1	0	1	0	0	0	104.855
% N2 idhb-1 RNAi [120]										% N2 idhb-1 RNAi [128]
Time	At Risk	Dead	Censored	Percent Mortality(%)	S_hat	Var S_hat	SE(S)	Survival Time		Time	At Risk	Dead	Censored	Percent Mortality(%)	S_hat	Var S_hat	SE(S)	Survival Time
0	120	0	0	0	1	0	0	0		0	128	0	0	0	1	0	0	0
16	120	0	0	0	1	0	0	0		5	128	0	0	0	1	0	0	0
31	120	0	0	0	1	0	0	0		21	128	0	0	0	1	0	0	0
41	120	0	5	0	1	0	0	0		30	128	0	1	0	1	0	0	0
48	115	0	0	0	1	0	0	0		44	127	5	3	0.0394	0.961	0	0.017	1.732
55	115	2	0	0.0174	0.983	0	0.012	0.957		51	119	3	0	0.0636	0.936	0	0.022	2.967
66	113	6	2	0.0696	0.93	0.001	0.024	4.4		65	116	9	0	0.1362	0.864	0.001	0.031	7.69
77	105	7	6	0.1316	0.868	0.001	0.032	9.176		74	107	18	0	0.2815	0.718	0.002	0.04	18.442
92	92	14	6	0.2637	0.736	0.002	0.042	21.334		80	89	13	1	0.3865	0.614	0.002	0.044	26.838
104	72	17	2	0.4376	0.562	0.002	0.049	39.413		93	75	22	0	0.5665	0.434	0.002	0.045	43.574
116	53	20	1	0.6498	0.35	0.002	0.048	64.032		101	53	13	1	0.6728	0.327	0.002	0.042	54.315
126	32	16	0	0.8249	0.175	0.002	0.039	86.094		116	39	22	1	0.8574	0.143	0.001	0.032	75.726
141	16	9	0	0.9234	0.077	0.001	0.028	99.981		123	16	7	0	0.9198	0.08	0.001	0.025	83.401
152	7	4	0	0.9672	0.033	0	0.019	106.634		138	9	8	0	0.9911	0.009	0	0.009	93.243
										144	1	0	0	0.9911	0.009	0	0.009	93.243
										149	1	0	0	0.9911	0.009	0	0.009	93.243
										161	1	1	0	1	0	0	0	94.678
% N2 aco-1 RNAi [120]										% N2 aco-1 RNAi [123]
Time	At Risk	Dead	Censored	Percent Mortality(%)	S_hat	Var S_hat	SE(S)	Survival Time		Time	At Risk	Dead	Censored	Percent Mortality(%)	S_hat	Var S_hat	SE(S)	Survival Time
0	120	0	0	0	1	0	0	0		0	123	0	0	0	1	0	0	0
16	120	0	0	0	1	0	0	0		7	123	0	0	0	1	0	0	0
31	120	0	0	0	1	0	0	0		23	123	0	0	0	1	0	0	0
41	120	0	8	0	1	0	0	0		32	123	0	0	0	1	0	0	0
48	112	0	0	0	1	0	0	0		46	123	1	3	0.0081	0.992	0	0.008	0.374
55	112	5	0	0.0446	0.955	0	0.02	2.455		53	119	5	0	0.0498	0.95	0	0.02	2.583
66	107	3	0	0.0714	0.929	0.001	0.024	4.223		67	114	10	0	0.1332	0.867	0.001	0.031	8.167
77	104	7	0	0.1339	0.866	0.001	0.032	9.036		77	104	9	0	0.2082	0.792	0.001	0.037	13.943
92	97	10	3	0.2232	0.777	0.002	0.039	17.25		83	95	10	0	0.2915	0.708	0.002	0.041	20.862
104	84	13	2	0.3434	0.657	0.002	0.045	29.753		95	85	29	1	0.5332	0.467	0.002	0.046	43.825
116	69	33	1	0.6574	0.343	0.002	0.046	66.178		102	55	23	0	0.7284	0.272	0.002	0.041	63.734
126	35	19	0	0.8434	0.157	0.001	0.036	89.609		117	32	16	0	0.8642	0.136	0.001	0.032	79.621
141	16	8	0	0.9217	0.078	0.001	0.026	100.649		125	16	8	0	0.9321	0.068	0.001	0.023	88.108
152	8	5	0	0.9706	0.029	0	0.017	108.087		140	8	6	0	0.983	0.017	0	0.012	95.236
168	3	2	0	0.9902	0.01	0	0.01	111.376		146	2	2	0	1	0	0	0	97.714
176	1	0	0	0.9902	0.01	0	0.01	111.376
186	1	1	0	1	0	0	0	113.196
% N2 aco-2 RNAi [120]										% N2 aco-2 RNAi [125]
Time	At Risk	Dead	Censored	Percent Mortality(%)	S_hat	Var S_hat	SE(S)	Survival Time		Time	At Risk	Dead	Censored	Percent Mortality(%)	S_hat	Var S_hat	SE(S)	Survival Time
0	120	0	0	0	1	0	0	0		0	125	0	0	0	1	0	0	0
16	120	0	0	0	1	0	0	0		5	125	0	0	0	1	0	0	0
31	120	0	0	0	1	0	0	0		21	125	0	0	0	1	0	0	0
41	120	3	6	0.025	0.975	0	0.014	1.025		30	125	1	3	0.008	0.992	0	0.008	0.24
48	111	0	0	0.025	0.975	0	0.014	1.025		45	121	5	3	0.049	0.951	0	0.02	2.085
55	111	5	1	0.0689	0.931	0.001	0.024	3.441		52	113	5	2	0.0911	0.909	0.001	0.026	4.273
66	105	9	1	0.1487	0.851	0.001	0.033	8.708		66	106	4	5	0.1254	0.875	0.001	0.03	6.537
77	95	3	2	0.1756	0.824	0.001	0.036	10.778		75	97	12	1	0.2336	0.766	0.002	0.039	14.652
92	90	10	2	0.2672	0.733	0.002	0.042	19.205		81	84	3	0	0.2609	0.739	0.002	0.041	16.869
104	78	1	2	0.2766	0.723	0.002	0.042	20.182		94	81	4	0	0.2974	0.703	0.002	0.043	20.299
116	75	5	1	0.3248	0.675	0.002	0.045	25.776		101	77	1	0	0.3066	0.693	0.002	0.043	21.221
126	69	4	1	0.364	0.636	0.002	0.046	30.708		116	76	8	1	0.3796	0.62	0.002	0.046	29.688
141	64	3	1	0.3938	0.606	0.002	0.047	34.912		124	67	5	0	0.4259	0.574	0.002	0.047	35.43
152	60	7	0	0.4645	0.535	0.002	0.049	45.662		139	62	11	0	0.5277	0.472	0.002	0.048	49.589
168	53	7	1	0.5352	0.465	0.002	0.049	57.544		144	51	5	0	0.574	0.426	0.002	0.047	56.256
176	45	10	1	0.6385	0.361	0.002	0.048	75.721		149	46	4	0	0.6111	0.389	0.002	0.047	61.775
186	34	8	0	0.7236	0.276	0.002	0.045	91.542		161	42	11	0	0.7129	0.287	0.002	0.043	78.175
199	26	12	0	0.8512	0.149	0.001	0.036	116.931		182	31	16	0	0.8611	0.139	0.001	0.033	105.141
210	14	4	0	0.8937	0.106	0.001	0.032	125.861		189	15	3	0	0.8889	0.111	0.001	0.03	110.392
224	10	5	0	0.9468	0.053	0.001	0.023	137.769		207	12	6	0	0.9444	0.056	0	0.022	121.893
235	5	3	0	0.9787	0.021	0	0.015	145.265		214	6	4	0	0.9815	0.019	0	0.013	129.82
241	2	0	0	0.9787	0.021	0	0.015	145.265		221	2	2	0	1	0	0	0	133.913
247	2	1	0	0.9894	0.011	0	0.011	147.891
259	1	1	0	1	0	0	0	150.644
% N2 ogdh-1 RNAi [120]										% N2 ogdh-1 RNAi [122]
Time	At Risk	Dead	Censored	Percent Mortality(%)	S_hat	Var S_hat	SE(S)	Survival Time		Time	At Risk	Dead	Censored	Percent Mortality(%)	S_hat	Var S_hat	SE(S)	Survival Time
0	120	0	0	0	1	0	0	0		0	122	0	0	0	1	0	0	0
16	120	0	0	0	1	0	0	0		5	122	0	0	0	1	0	0	0
31	120	0	0	0	1	0	0	0		21	122	1	1	0.0082	0.992	0	0.008	0.172
41	120	4	21	0.0333	0.967	0	0.016	1.367		30	120	0	4	0.0082	0.992	0	0.008	0.172
48	95	4	0	0.074	0.926	0.001	0.025	3.32		45	116	1	6	0.0167	0.983	0	0.012	0.557
55	91	4	1	0.1147	0.885	0.001	0.031	5.559		51	109	3	2	0.0438	0.956	0	0.019	1.937
66	86	9	4	0.2074	0.793	0.002	0.041	11.673		65	104	3	1	0.0714	0.929	0.001	0.024	3.73
77	73	3	0	0.24	0.76	0.002	0.043	14.182		75	100	2	1	0.09	0.91	0.001	0.027	5.123
92	70	12	1	0.3702	0.63	0.002	0.049	26.169		80	97	3	0	0.1181	0.882	0.001	0.031	7.374
104	57	9	0	0.4697	0.53	0.003	0.052	36.51		94	94	8	0	0.1932	0.807	0.001	0.038	14.43
116	48	6	1	0.536	0.464	0.003	0.052	44.199		101	86	6	0	0.2495	0.751	0.002	0.042	20.115
126	41	6	0	0.6039	0.396	0.003	0.051	52.756		115	80	14	1	0.3808	0.619	0.002	0.047	35.22
141	35	5	1	0.6605	0.34	0.002	0.05	60.735		124	65	15	0	0.5237	0.476	0.002	0.048	52.938
152	29	7	0	0.7424	0.258	0.002	0.046	73.192		138	50	19	0	0.7047	0.295	0.002	0.044	77.916
168	22	15	1	0.918	0.082	0.001	0.03	102.696		144	31	0	0	0.7047	0.295	0.002	0.044	77.916
176	6	3	0	0.959	0.041	0	0.022	109.908		148	31	6	0	0.7618	0.238	0.002	0.041	86.375
186	3	2	0	0.9863	0.014	0	0.013	114.99		161	25	14	0	0.8952	0.105	0.001	0.03	107.847
199	1	1	0	1	0	0	0	117.708		182	11	8	0	0.9714	0.029	0	0.016	121.717
										189	3	2	0	0.9905	0.01	0	0.009	125.318
										207	1	1	0	1	0	0	0	127.29

## Sheet: Fig. 1d, 4b,c
See also Supplementary Data 1 for details.
Replicate	Strain	Mean lifespan ±s.e.m. (hrs)	75th percentile	% change	Number of animals that died/total	p value vs. control
1	WT control RNAi/PA14 small lawn	112.34±1.97	129		82/90			WT: wild-type (N2)
	WT aco-2 RNAi/PA14 small lawn	179.39±5.41	210	0.6	73/90	<0.0001		pmk1: p value against pmk-1(km25) treated with control RNAi
	pmk-1(km25) control RNAi/PA14 small lawn	53.88±1.02	67	-0.52	88/90	<0.0001		tir1: p value against tir-1(tm3036) treated with control RNAi
	pmk-1(km25) aco-2 RNAi/PA14 small lawn	81.09±2.27	99	-28% (51%pmk1)	71/90	<0.0001 (<0.0001pmk1)		aco1: p value against aco-1(jh131) treated with control RNAi
	tir-1(tm3036) control RNAi/PA14 small lawn	53.57±0.95	67	-0.52	86/90	<0.0001
	tir-1(tm3036) aco-2 RNAi/PA14 small lawn	80.51±2.43	99	-28% (50%tir1)	74/90	<0.0001 (<0.0001tir1)
	aco-1(jh131) control RNAi/PA14 small lawn	90.47±1.86	106	-0.19	79/90	<0.0001
	aco-1(jh131) aco-2 RNAi/PA14 small lawn	40.20±1.75	56	-64% (-56%aco1)	81/87	<0.0001 (<0.0001aco1)
2	WT control RNAi/PA14 small lawn	122.06±2.32	140		83/90
	WT aco-2 RNAi/PA14 small lawn	178.42±6.40	224	0.46	73/90	<0.0001
	pmk-1(km25) control RNAi/PA14 small lawn	59.35±1.12	80	-0.51	89/90	<0.0001
	pmk-1(km25) aco-2 RNAi/PA14 small lawn	73.11±1.25	95	-40% (23%pmk1)	89/90	<0.0001 (<0.0001pmk1)
	tir-1(tm3036) control RNAi/PA14 small lawn	59.11±0.83	80	-0.52	89/90	<0.0001
	tir-1(tm3036) aco-2 RNAi/PA14 small lawn	87.04±3.04	95	-29% (47%tir1)	88/90	<0.0001 (<0.0001tir1)
	aco-1(jh131) control RNAi/PA14 small lawn	108.90±1.96	128	-0.11	84/90	<0.0001
	aco-1(jh131) aco-2 RNAi/PA14 small lawn	51.92±2.65	68	-57% (-52%aco1)	77/80	<0.0001 (<0.0001aco1)
Replicate 1										Replicate 2
% N2 control RNAi [90]										% N2 control RNAi [90]
Time	At Risk	Dead	Censored	Percent Mortality(%)	S_hat	Var S_hat	SE(S)	Survival Time		Time	At Risk	Dead	Censored	Percent Mortality(%)	S_hat	Var S_hat	SE(S)	Survival Time
0	90	0	0	0	1	0	0	0		0	90	0	0	0	1	0	0	0
8	90	0	0	0	1	0	0	0		24	90	0	0	0	1	0	0	0
26	90	0	0	0	1	0	0	0		53	90	0	0	0	1	0	0	0
32	90	0	0	0	1	0	0	0		68	90	0	1	0	1	0	0	0
50	90	0	1	0	1	0	0	0		80	89	3	1	0.0337	0.966	0	0.019	2.697
56	89	0	1	0	1	0	0	0		95	85	9	0	0.136	0.864	0.001	0.037	12.416
67	88	3	1	0.0341	0.966	0	0.019	2.284		102	76	10	2	0.2497	0.75	0.002	0.046	24.012
81	84	8	1	0.1261	0.874	0.001	0.036	9.735		120	64	34	1	0.6483	0.352	0.003	0.052	71.843
99	75	11	2	0.2543	0.746	0.002	0.047	22.425		128	29	10	0	0.7696	0.23	0.002	0.046	87.367
106	62	18	1	0.4708	0.529	0.003	0.054	45.374		140	19	10	2	0.8909	0.109	0.001	0.034	104.345
120	43	23	1	0.7538	0.246	0.002	0.048	79.344		152	7	5	0	0.9688	0.031	0	0.021	116.196
129	19	11	0	0.8964	0.104	0.001	0.034	97.728		163	2	1	0	0.9844	0.016	0	0.015	118.738
141	8	8	0	1	0	0	0	112.342		176	1	0	0	0.9844	0.016	0	0.015	118.738
										188	1	0	0	0.9844	0.016	0	0.015	118.738
										200	1	0	0	0.9844	0.016	0	0.015	118.738
										213	1	1	0	1	0	0	0	122.059
% N2 aco-2 RNAi [90]										% N2 aco-2 RNAi [90]
Time	At Risk	Dead	Censored	Percent Mortality(%)	S_hat	Var S_hat	SE(S)	Survival Time		Time	At Risk	Dead	Censored	Percent Mortality(%)	S_hat	Var S_hat	SE(S)	Survival Time
0	90	0	0	0	1	0	0	0		0	90	0	0	0	1	0	0	0
8	90	0	0	0	1	0	0	0		24	90	0	0	0	1	0	0	0
26	90	0	0	0	1	0	0	0		53	90	0	2	0	1	0	0	0
32	90	0	0	0	1	0	0	0		68	88	6	1	0.0682	0.932	0.001	0.027	4.636
50	90	0	2	0	1	0	0	0		80	81	6	1	0.1372	0.863	0.001	0.037	10.158
56	88	0	1	0	1	0	0	0		95	74	4	0	0.1838	0.816	0.002	0.042	14.589
67	87	2	4	0.023	0.977	0	0.016	1.54		102	70	1	4	0.1955	0.804	0.002	0.043	15.778
81	81	3	6	0.0592	0.941	0.001	0.026	4.471		120	65	3	5	0.2326	0.767	0.002	0.046	20.234
99	72	5	4	0.1245	0.875	0.001	0.037	10.939		128	57	2	1	0.2596	0.74	0.002	0.048	23.68
106	63	2	0	0.1523	0.848	0.002	0.041	13.886		140	54	0	0	0.2596	0.74	0.002	0.048	23.68
120	61	2	0	0.1801	0.82	0.002	0.044	17.221		152	54	2	0	0.287	0.713	0.002	0.05	27.849
129	59	1	0	0.194	0.806	0.002	0.045	19.013		163	52	5	1	0.3555	0.644	0.003	0.054	39.024
141	58	2	0	0.2218	0.778	0.002	0.048	22.932		176	46	4	1	0.4116	0.588	0.003	0.056	48.887
154	56	3	0	0.2635	0.737	0.003	0.051	29.353		188	41	3	0	0.4546	0.545	0.003	0.057	56.981
164	53	4	0	0.3191	0.681	0.003	0.054	38.469		200	38	7	1	0.5551	0.445	0.003	0.058	77.073
177	49	6	0	0.4024	0.598	0.003	0.057	53.227		213	30	10	0	0.7034	0.297	0.003	0.054	108.662
186	43	8	0	0.5136	0.486	0.003	0.059	73.905		224	20	13	0	0.8962	0.104	0.001	0.037	151.847
198	35	9	0	0.6387	0.361	0.003	0.056	98.669		248	7	3	0	0.9407	0.059	0.001	0.029	162.88
210	26	10	0	0.7777	0.222	0.002	0.049	127.852		261	4	3	0	0.9852	0.015	0	0.015	174.492
224	16	9	0	0.9027	0.097	0.001	0.035	155.868		265	1	1	0	1	0	0	0	178.422
238	7	5	0	0.9722	0.028	0	0.019	172.405
242	2	1	0	0.9861	0.014	0	0.014	175.768
248	1	0	0	0.9861	0.014	0	0.014	175.768
261	1	1	0	1	0	0	0	179.395
% pmk-1(km25) control RNAi [90]										% pmk-1(km25) control RNAi [90]
Time	At Risk	Dead	Censored	Percent Mortality(%)	S_hat	Var S_hat	SE(S)	Survival Time		Time	At Risk	Dead	Censored	Percent Mortality(%)	S_hat	Var S_hat	SE(S)	Survival Time
0	90	0	0	0	1	0	0	0		0	90	0	0	0	1	0	0	0
8	90	0	0	0	1	0	0	0		24	90	0	0	0	1	0	0	0
26	90	0	0	0	1	0	0	0		53	90	61	0	0.6778	0.322	0.002	0.049	35.922
32	90	3	1	0.0333	0.967	0	0.019	1.067		68	29	22	1	0.9222	0.078	0.001	0.028	52.544
50	86	55	1	0.6516	0.348	0.003	0.051	31.978		80	6	3	0	0.9611	0.039	0	0.021	55.656
56	30	18	0	0.8606	0.139	0.001	0.037	43.685		95	3	3	0	1	0	0	0	59.35
67	12	8	0	0.9535	0.046	0.001	0.023	49.911
81	4	3	0	0.9884	0.012	0	0.012	52.734
99	1	1	0	1	0	0	0	53.883
% pmk-1(km25) aco-2 RNAi [90]										% pmk-1(km25) aco-2 RNAi [90]
Time	At Risk	Dead	Censored	Percent Mortality(%)	S_hat	Var S_hat	SE(S)	Survival Time		Time	At Risk	Dead	Censored	Percent Mortality(%)	S_hat	Var S_hat	SE(S)	Survival Time
0	90	0	0	0	1	0	0	0		0	90	0	0	0	1	0	0	0
8	90	0	0	0	1	0	0	0		24	90	0	0	0	1	0	0	0
26	90	0	0	0	1	0	0	0		53	90	13	1	0.1444	0.856	0.001	0.037	7.656
32	90	0	1	0	1	0	0	0		68	76	34	0	0.5272	0.473	0.003	0.053	33.682
50	89	10	2	0.1124	0.888	0.001	0.033	5.618		80	42	33	0	0.8987	0.101	0.001	0.032	63.402
56	77	6	0	0.1815	0.818	0.002	0.041	9.491		95	9	8	0	0.9887	0.011	0	0.011	71.957
67	71	17	11	0.3775	0.623	0.003	0.052	22.621		102	1	1	0	1	0	0	0	73.106
81	43	19	2	0.6526	0.347	0.003	0.055	44.901
99	22	15	3	0.8895	0.111	0.002	0.039	68.354
106	4	2	0	0.9447	0.055	0.001	0.034	74.213
120	2	1	0	0.9724	0.028	0.001	0.026	77.529
129	1	1	0	1	0	0	0	81.094
% tir-1(tm3036) control RNAi [90]										% tir-1(tm3036) control RNAi [90]
Time	At Risk	Dead	Censored	Percent Mortality(%)	S_hat	Var S_hat	SE(S)	Survival Time		Time	At Risk	Dead	Censored	Percent Mortality(%)	S_hat	Var S_hat	SE(S)	Survival Time
0	90	0	0	0	1	0	0	0		0	90	0	0	0	1	0	0	0
8	90	0	0	0	1	0	0	0		24	90	0	0	0	1	0	0	0
26	90	0	0	0	1	0	0	0		53	90	55	1	0.6111	0.389	0.003	0.051	32.389
32	90	2	2	0.0222	0.978	0	0.016	0.711		68	34	32	0	0.9771	0.023	0	0.016	57.278
50	86	60	2	0.7044	0.296	0.002	0.049	34.82		80	2	2	0	1	0	0	0	59.108
56	24	12	0	0.8522	0.148	0.002	0.039	43.097
67	12	10	0	0.9754	0.025	0	0.017	51.349
81	2	1	0	0.9877	0.012	0	0.012	52.347
99	1	1	0	1	0	0	0	53.566
% tir-1(tm3036) aco-2 RNAi [90]										% tir-1(tm3036) aco-2 RNAi [90]
Time	At Risk	Dead	Censored	Percent Mortality(%)	S_hat	Var S_hat	SE(S)	Survival Time		Time	At Risk	Dead	Censored	Percent Mortality(%)	S_hat	Var S_hat	SE(S)	Survival Time
0	90	0	0	0	1	0	0	0		0	90	0	0	0	1	0	0	0
8	90	0	0	0	1	0	0	0		24	90	0	0	0	1	0	0	0
26	90	0	0	0	1	0	0	0		53	90	4	0	0.0444	0.956	0	0.022	2.356
32	90	0	2	0	1	0	0	0		68	86	31	1	0.3889	0.611	0.003	0.051	25.778
50	88	10	1	0.1136	0.886	0.001	0.034	5.682		80	54	25	0	0.6718	0.328	0.002	0.05	48.412
56	77	9	0	0.2172	0.783	0.002	0.044	11.483		95	29	13	1	0.8189	0.181	0.002	0.041	62.388
67	68	20	8	0.4475	0.553	0.003	0.053	26.909		102	15	3	0	0.8551	0.145	0.001	0.038	66.082
81	40	14	3	0.6409	0.359	0.003	0.054	42.573		120	12	5	0	0.9155	0.084	0.001	0.03	73.324
99	23	16	2	0.8907	0.109	0.001	0.038	67.307		128	7	1	0	0.9276	0.072	0.001	0.028	74.87
106	5	1	0	0.9126	0.087	0.001	0.036	69.625		140	6	2	0	0.9517	0.048	0.001	0.023	78.25
120	4	2	0	0.9563	0.044	0.001	0.028	74.871		152	4	1	0	0.9638	0.036	0	0.02	80.084
129	2	2	0	1	0	0	0	80.512		163	3	0	0	0.9638	0.036	0	0.02	80.084
										176	3	0	0	0.9638	0.036	0	0.02	80.084
										188	3	2	0	0.9879	0.012	0	0.012	84.623
										200	1	1	0	1	0	0	0	87.038
% aco-1(jh131) control RNAi [90]										% aco-1(jh131) control RNAi [90]
Time	At Risk	Dead	Censored	Percent Mortality(%)	S_hat	Var S_hat	SE(S)	Survival Time		Time	At Risk	Dead	Censored	Percent Mortality(%)	S_hat	Var S_hat	SE(S)	Survival Time
0	90	0	0	0	1	0	0	0		0	90	0	0	0	1	0	0	0
8	90	0	0	0	1	0	0	0		24	90	0	0	0	1	0	0	0
26	90	0	0	0	1	0	0	0		53	90	0	1	0	1	0	0	0
32	90	0	0	0	1	0	0	0		68	89	0	2	0	1	0	0	0
50	90	2	2	0.0222	0.978	0	0.016	1.111		80	87	14	2	0.1609	0.839	0.002	0.039	12.874
56	86	2	0	0.045	0.955	0	0.022	2.384		95	71	15	1	0.3382	0.662	0.003	0.051	29.714
67	84	12	4	0.1814	0.819	0.002	0.041	11.526		102	55	11	0	0.4706	0.529	0.003	0.054	43.215
81	68	20	2	0.4222	0.578	0.003	0.054	31.028		120	44	29	0	0.8195	0.18	0.002	0.042	85.09
99	46	32	3	0.8241	0.176	0.002	0.042	70.823		128	15	12	0	0.9639	0.036	0	0.02	103.572
106	11	8	0	0.952	0.048	0.001	0.026	84.381		140	3	2	0	0.988	0.012	0	0.012	106.941
120	3	2	0	0.984	0.016	0	0.016	88.218		152	1	0	0	0.988	0.012	0	0.012	106.941
129	1	0	0	0.984	0.016	0	0.016	88.218		163	1	1	0	1	0	0	0	108.903
141	1	1	0	1	0	0	0	90.472
% aco-1(jh131) aco-2 RNAi [87]										% aco-1(jh131) aco-2 RNAi [87]
Time	At Risk	Dead	Censored	Percent Mortality(%)	S_hat	Var S_hat	SE(S)	Survival Time		Time	At Risk	Dead	Censored	Percent Mortality(%)	S_hat	Var S_hat	SE(S)	Survival Time
0	87	0	0	0	1	0	0	0		0	80	0	0	0	1	0	0	0
8	87	2	2	0.023	0.977	0	0.016	0.184		24	80	20	2	0.25	0.75	0.002	0.048	6
26	83	31	4	0.3879	0.612	0.003	0.053	9.672		53	58	38	1	0.7414	0.259	0.002	0.05	32.043
32	48	13	0	0.5537	0.446	0.003	0.055	14.976		68	19	17	0	0.9728	0.027	0	0.019	47.778
50	35	14	0	0.7322	0.268	0.002	0.05	23.903		80	2	0	0	0.9728	0.027	0	0.019	47.778
56	21	13	0	0.898	0.102	0.001	0.034	33.186		95	2	0	0	0.9728	0.027	0	0.019	47.778
67	8	7	0	0.9872	0.013	0	0.013	39.167		102	2	0	0	0.9728	0.027	0	0.019	47.778
81	1	1	0	1	0	0	0	40.2		120	2	0	0	0.9728	0.027	0	0.019	47.778
										128	2	1	0	0.9864	0.014	0	0.014	49.52
										140	1	0	0	0.9864	0.014	0	0.014	49.52
										152	1	0	0	0.9864	0.014	0	0.014	49.52
										163	1	0	0	0.9864	0.014	0	0.014	49.52
										176	1	1	0	1	0	0	0	51.916

## Sheet: Fig. 1e,f, Supple Fig. 3c,d
n = 3	N2 control RNAi (N = 30)	N2 aco-2 RNAi (N = 31)	pmk-1(km25) control RNAi (N = 27)
Total worms	30	31	27
Total Strong in set1	7	0	9
Total Strong in set2	8	4	8
Total Strong in set3	2	0	6
Percentage of Strong in set1	87.5	0	100
Percentage of Strong in set2	61.5385	36.3636	80
Percentage of Strong in set3	22.2222	0	75
average	57.0869	12.1212	85
sem	18.9751	12.1212	7.63763
Total Moderate in set1	1	3	0
Total Moderate in set2	3	3	2
Total Moderate in set3	6	3	2
Percentage of Moderate in set1	12.5	27.2727	0
Percentage of Moderate in set2	23.0769	27.2727	20
Percentage of Moderate in set3	66.6667	33.3333	25
average	34.0812	29.2929	15
sem	16.5764	2.0202	7.63763
Total None/mild in set1	0	8	0
Total None/mild in set2	2	4	0
Total None/mild in set3	1	6	0
Percentage of None/mild in set1	0	72.7273	0
Percentage of None/mild in set2	15.3846	36.3636	0
Percentage of None/mild in set3	11.1111	66.6667	0
average	8.83191	58.5859	0
sem	4.58504	11.248	0
	two-sided Chi-squared test relative to control RNAi

## Sheet: Fig. 1g
See also Supplementary Data 2 for details.
Pharyngeal pumping (25°C) after PA14-GFP infection/60 sec
	N2 control RNAi (N = 30)			N2 aco-2 RNAi (N = 30)			pmk-1(km25) control RNAi (N = 30)
Worms	Trial 1	Trial 2	Trial 3	Trial 1	Trial 2	Trial 3	Trial 1	Trial 2	Trial 3
1	250	280	280	160	284	254	230	62	20
2	180	86	242	148	286	148	86	50	66
3	34	256	262	200	246	240	64	46	62
4	244	258	264	136	264	280	24	210	250
5	126	264	238	160	214	256	20	52	24
6	190	48	90	246	270	138	16	218	16
7	230	248	286	150	150	90	32	34	82
8	162	270	250	168	144	288	10	30	30
9	198	74	194	158	236	142	26	210	146
10	186	246	244	200	128	204	18	224	94

## Sheet: Fig. 1h, 4e
See also Supplementary Data 1 for details.
Replicate	Strain	Mean lifespan ±s.e.m. (hrs)	75th percentile	% change	Number of animals that died/total	p value vs. control
1	WT control RNAi/PA14 big lawn	54.89±0.83	63		83/90			WT: wild-type (N2)
	WT aco-2 RNAi/PA14 big lawn	118.69±3.59	136	1.16	83/90	<0.0001		skn1: p value against skn-1(zj15) treated with control RNAi
	skn-1(zj15) control RNAi/PA14 big lawn	54.86±1.20	63	0	87/90	0.9224
	skn-1(zj15) aco-2 RNAi/PA14 big lawn	101.46±3.84	116	85% (85%skn1)	87/90	<0.0001 (<0.0001skn1)
2	WT control RNAi/PA14 big lawn	54.05±0.77	57.5		69/90
	WT aco-2 RNAi/PA14 big lawn	111.98±4.21	144	1.07	71/90	<0.0001
	skn-1(zj15) control RNAi/PA14 big lawn	59.20±1.41	65.5	0.1	75/90	0.0051
	skn-1(zj15) aco-2 RNAi/PA14 big lawn	97.28±3.51	113.5	80% (64%skn1)	83/90	<0.0001 (<0.0001skn1)
Replicate 1										Replicate 2
% N2 control RNAi [90]										% N2 control RNAi [90]
Time	At Risk	Dead	Censored	Percent Mortality(%)	S_hat	Var S_hat	SE(S)	Survival Time		Time	At Risk	Dead	Censored	Percent Mortality(%)	S_hat	Var S_hat	SE(S)	Survival Time
0	90	0	0	0	1	0	0	0		0	90	0	0	0	1	0	0	0
24	90	0	0	0	1	0	0	0		24	90	0	0	0	1	0	0	0
37	90	5	0	5.56	0.944	0.001	0.024	2.056		40.5	90	10	12	11.11	0.889	0.001	0.033	4.5
50	85	47	7	57.78	0.422	0.003	0.052	28.167		50.5	68	29	9	49.02	0.51	0.003	0.057	23.644
63	31	30	0	98.64	0.014	0	0.014	53.909		57.5	30	22	0	86.41	0.136	0.002	0.044	45.141
72	1	1	0	100	0	0	0	54.889		65.5	8	8	0	100	0	0	0	54.045
% skn-1(zj15) control RNAi [90]										% skn-1(zj15) control RNAi [90]
Time	At Risk	Dead	Censored	Percent Mortality(%)	S_hat	Var S_hat	SE(S)	Survival Time		Time	At Risk	Dead	Censored	Percent Mortality(%)	S_hat	Var S_hat	SE(S)	Survival Time
0	90	0	0	0	1	0	0	0		0	90	0	0	0	1	0	0	0
24	90	0	0	0	1	0	0	0		24	90	0	0	0	1	0	0	0
37	90	9	0	10	0.9	0.001	0.032	3.7		40.5	90	7	3	7.78	0.922	0.001	0.028	3.15
50	81	50	3	65.56	0.344	0.003	0.05	31.478		50.5	80	31	10	43.51	0.565	0.003	0.053	21.197
63	28	20	0	90.16	0.098	0.001	0.033	46.978		57.5	39	15	2	65.24	0.348	0.003	0.055	33.689
72	8	3	0	93.85	0.062	0.001	0.026	49.635		65.5	22	10	0	81.04	0.19	0.002	0.047	44.038
85	5	5	0	100	0	0	0	54.863		73.5	12	7	0	92.1	0.079	0.001	0.033	52.167
										89	5	5	0	100	0	0	0	59.198
% N2 aco-2 RNAi [90]										% N2 aco-2 RNAi [90]
Time	At Risk	Dead	Censored	Percent Mortality(%)	S_hat	Var S_hat	SE(S)	Survival Time		Time	At Risk	Dead	Censored	Percent Mortality(%)	S_hat	Var S_hat	SE(S)	Survival Time
0	90	0	0	0	1	0	0	0		0	90	0	0	0	1	0	0	0
24	90	0	0	0	1	0	0	0		24	90	0	0	0	1	0	0	0
37	90	0	0	0	1	0	0	0		40.5	90	1	2	1.11	0.989	0	0.011	0.45
50	90	3	0	3.33	0.967	0	0.019	1.667		50.5	87	1	0	2.25	0.978	0	0.016	1.024
63	87	2	0	5.56	0.944	0.001	0.024	3.067		57.5	86	8	1	11.34	0.887	0.001	0.034	6.253
72	85	2	0	7.78	0.922	0.001	0.028	4.667		65.5	77	7	2	19.4	0.806	0.002	0.042	11.532
85	83	18	5	27.78	0.722	0.002	0.047	21.667		73.5	68	2	5	21.77	0.782	0.002	0.044	13.274
97	60	8	0	37.41	0.626	0.003	0.052	31.007		89	61	8	6	32.03	0.68	0.003	0.051	22.405
116	52	17	2	57.87	0.421	0.003	0.054	54.744		101.5	47	10	1	46.49	0.535	0.003	0.057	37.084
136	33	15	0	77.02	0.23	0.002	0.047	80.788		113.5	36	7	1	56.9	0.431	0.003	0.058	48.892
158	18	9	0	88.51	0.115	0.001	0.036	98.942		125	28	9	1	70.75	0.292	0.003	0.055	66.211
169	9	8	0	98.72	0.013	0	0.013	116.203		144	18	11	0	88.63	0.114	0.002	0.04	91.95
195	1	1	0	100	0	0	0	118.692		163	7	5	0	96.75	0.032	0.001	0.023	105.193
										184.5	2	0	0	96.75	0.032	0.001	0.023	105.193
										209	2	2	0	100	0	0	0	111.985
% skn-1(zj15) aco-2 RNAi [90]										% skn-1(zj15) aco-2 RNAi [90]
Time	At Risk	Dead	Censored	Percent Mortality(%)	S_hat	Var S_hat	SE(S)	Survival Time		Time	At Risk	Dead	Censored	Percent Mortality(%)	S_hat	Var S_hat	SE(S)	Survival Time
0	90	0	0	0	1	0	0	0		0	90	0	0	0	1	0	0	0
24	90	0	0	0	1	0	0	0		24	90	0	0	0	1	0	0	0
37	90	2	2	2.22	0.978	0	0.016	0.822		40.5	90	1	0	1.11	0.989	0	0.011	0.45
50	86	7	0	10.18	0.898	0.001	0.032	4.802		50.5	89	4	5	5.56	0.944	0.001	0.024	2.694
63	79	7	0	18.14	0.819	0.002	0.041	9.816		57.5	80	5	0	11.46	0.885	0.001	0.034	6.089
72	72	9	0	28.37	0.716	0.002	0.048	17.183		65.5	75	12	0	25.63	0.744	0.002	0.047	15.368
85	63	16	0	46.56	0.534	0.003	0.053	32.645		73.5	63	9	0	36.25	0.638	0.003	0.052	23.177
97	47	9	0	56.8	0.432	0.003	0.053	42.571		89	54	14	1	52.78	0.472	0.003	0.054	37.887
116	38	17	0	76.12	0.239	0.002	0.045	64.992		101.5	39	10	0	64.89	0.351	0.003	0.052	50.177
136	21	9	0	86.36	0.136	0.001	0.037	78.908		113.5	29	10	0	76.99	0.23	0.002	0.046	63.92
158	12	7	1	94.32	0.057	0.001	0.025	91.483		125	19	5	0	83.05	0.17	0.002	0.041	71.487
169	4	3	0	98.58	0.014	0	0.014	98.688		144	14	8	1	92.74	0.073	0.001	0.029	85.436
195	1	1	0	100	0	0	0	101.459		163	5	5	0	100	0	0	0	97.278
										184.5	0	0	0	100	0	0	0	97.278
										209	0	0	0	100	0	0	0	97.278
										230.5	0	0	0	100	0	0	0	97.278

## Sheet: Fig. 1i
See also Supplementary Data 1 for details.
Replicate	Strain	Mean lifespan ±s.e.m. (hrs)	75th percentile	% change	Number of animals that died/total	p value vs. control
1	WT control RNAi/PA14 big lawn without FUDR	47.00±5.28	33		77/90			WT: wild-type (N2)
	WT aco-2 RNAi/PA14 big lawn without FUDR	130.00±5.67	74	1.766	73/90	<0.0001
2	WT control RNAi/PA14 big lawn without FUDR	48.00±4.83	35		63/90
	WT aco-2 RNAi/PA14 big lawn without FUDR	147.00±5.30	102	2.0625	85/90	<0.0001
Replicate 1										Replicate 2
% N2 control RNAi [90]										% N2 control RNAi [90]
Time	At Risk	Dead	Censored	Percent Mortality(%)	S_hat	Var S_hat	SE(S)	Survival Time		Time	At Risk	Dead	Censored	Percent Mortality(%)	S_hat	Var S_hat	SE(S)	Survival Time
0	90	0	0	0	1	0	0	0		0	90	0	0	0	1	0	0	0
24	90	0	2	0	1	0	0	0		9	90	0	14	0	1	0	0	0
33	88	10	0	0.1136	0.886	0.001	0.034	3.75		24	76	1	4	0.0132	0.987	0	0.013	0.316
47	78	40	11	0.5682	0.432	0.003	0.053	25.114		35	71	14	4	0.2077	0.792	0.002	0.048	7.126
59	27	26	0	0.984	0.016	0	0.016	49.647		48	53	40	5	0.8057	0.194	0.002	0.048	35.827
69	1	1	0	1	0	0	0	50.751		59	8	8	0	1	0	0	0	47.292
% N2 aco-2 RNAi [90]										% N2 aco-2 RNAi [90]
Time	At Risk	Dead	Censored	Percent Mortality(%)	S_hat	Var S_hat	SE(S)	Survival Time		Time	At Risk	Dead	Censored	Percent Mortality(%)	S_hat	Var S_hat	SE(S)	Survival Time
0	90	0	0	0	1	0	0	0		0	90	0	0	0	1	0	0	0
24	90	0	3	0	1	0	0	0		9	90	0	0	0	1	0	0	0
33	87	0	2	0	1	0	0	0		24	90	0	0	0	1	0	0	0
47	85	1	6	0.0118	0.988	0	0.012	0.553		35	90	0	0	0	1	0	0	0
59	78	4	6	0.0624	0.938	0.001	0.027	3.543		48	90	1	2	0.0111	0.989	0	0.011	0.533
69	68	5	0	0.1314	0.869	0.002	0.039	8.3		59	87	0	0	0.0111	0.989	0	0.011	0.533
74	63	6	0	0.2141	0.786	0.002	0.048	14.421		74	87	7	0	0.0907	0.909	0.001	0.031	6.421
98	57	9	0	0.3382	0.662	0.003	0.055	26.582		81	80	0	1	0.0907	0.909	0.001	0.031	6.421
130	48	21	0	0.6277	0.372	0.003	0.057	64.222		102	79	8	1	0.1828	0.817	0.002	0.041	15.814
144	27	19	0	0.8897	0.11	0.001	0.037	101.945		127	70	12	1	0.3229	0.677	0.003	0.05	33.606
170	8	8	0	1	0	0	0	120.696		147	57	24	0	0.608	0.392	0.003	0.053	75.518
										171	33	20	0	0.8456	0.154	0.002	0.039	116.146
										201	13	8	0	0.9406	0.059	0.001	0.026	135.249
										225	5	5	0	1	0	0	0	148.613

## Sheet: Fig. 1j, Fig. 5c-i
See also Supplementary Data 1 for details.
Replicate	Strain	Mean lifespan ±s.e.m. (hrs)	75th percentile	% change	Number of animals that died/total	p value vs. control	Figure in text
1	WT control RNAi control/PA14 fast killing	5.52±0.26	6.5		90/90		Fig. 1j and Fig. 5g,i		WT: wild-type (N2)
	WT/aco-2 RNAi control/PA14 fast killing	15.47±1.61	24	1.8	90/90	<0.0001	Fig. 1j and Fig. 5g,i
	WT control RNAi with 8 mM succinate/PA14 fast killing	6.59±0.59	6.5	0.19	90/90	0.2377
	WT aco-2 RNAi with 8 mM succinate/PA14 fast killing	9.17±0.99	9	66% (-41%aco2i)	95/95	0.0006 (0.0007aco2i)
	WT control RNAi with 8 mM fumarate/PA14 fast killing	6.12±0.60	6.5	0.11	90/90	0.9519	Fig. 5g
	WT aco-2 RNAi with 8 mM fumarate/PA14 fast killing	10.62±0.80	15	92% (-31%aco2i)	90/90	3.40E-09 (0.0425aco2i)	Fig. 5g
	WT control RNAi with 8 mM oxaloacetate/PA14 fast killing	7.32±0.92	6.5	0.33	95/95	0.1993	Fig. 5i
	WT aco-2 RNAi with 8 mM oxaloacetate/PA14 fast killing	7.34±0.84	9	33% (-53%aco2i)	87/90	0.1004 (<0.0001aco2i)	Fig. 5i
2	WT control RNAi control/PA14 fast killing	5.54±0.37	9		90/90
	WT aco-2 RNAi control/PA14 fast killing	16.09±1.42	29	1.9	89/90	<0.0001
	WT control RNAi with 8 mM succinate/PA14 fast killing	5.75±0.41	9	0.04	88/90	0.8211
	WT aco-2 RNAi with 8 mM succinate/PA14 fast killing	13.51±1.46	15	144% (-16%aco2i)	89/90	<0.0001 (0.2332aco2i)
3	WT control RNAi control/PA14 fast killing	5.59±0.27	8		87/90
	WT aco-2 RNAi control/PA14 fast killing	10.51±0.56	11	0.88	90/90	<0.0001
	WT control RNAi with 8 mM oxaloacetate/PA14 fast killing	5.59±0.21	5	0	90/90	0.8685
	WT aco-2 RNAi with 8 mM oxaloacetate/PA14 fast killing	9.53±0.56	11	70% (-9%aco2i)	90/90	<0.0001 (0.1192aco2i)
4	WT control RNAi control/PA14 fast killing	6.56±0.60	5		90/90		Fig. 5c
	WT aco-2 RNAi control/PA14 fast killing	10.95±1.39	9	0.67	89/90	0.0045	Fig. 5c
	WT control RNAi with 8 mM citrate/PA14 fast killing	5.41±0.51	5	-0.18	90/90	0.0916	Fig. 5c
	WT aco-2 RNAi with 8 mM citrate/PA14 fast killing	13.31±1.65	9	103% (22%aco2i)	90/90	0.0012 (0.4842aco2i)	Fig. 5c
	WT control RNAi with 8 mM fumarate/PA14 fast killing	5.77±0.34	5	-0.12	90/90	0.5936
	WT aco-2 RNAi with 8 mM fumarate/PA14 fast killing	8.17±1.12	5	25% (-25%aco2i)	90/90	0.4005 (0.1136aco2i)
5	WT control RNAi control/PA14 fast killing	8.95±0.38	11		90/90
	WT aco-2 RNAi control/PA14 fast killing	21.01±1.36	23.5	1.35	90/90	<0.0001
	WT control RNAi with 8 mM citrate/PA14 fast killing	10.16±0.34	11	0.14	90/90	0.0364
	WT aco-2 RNAi with 8 mM citrate/PA14 fast killing	26.83±1.49	39.5	200% (28%aco2i)	90/90	<0.0001 (0.0094aco2i)
	WT control RNAi with 8 mM fumarate/PA14 fast killing	10.03±0.72	11	0.12	90/90	0.9059
	WT aco-2 RNAi with 8 mM fumarate/PA14 fast killing	20.38±1.13	23.5	128% (-3%aco2i)	90/90	<0.0001 (0.8114aco2i)
6	WT control RNAi control/PA14 fast killing	5.19±0.40	8		89/90		Fig. 5e
	WT aco-2 RNAi control/PA14 fast killing	17.02±2.05	22	2.28	90/90	<0.0001	Fig. 5e
	WT control RNAi with 8 mM oxaloacetate/PA14 fast killing	6.32±0.71	11	0.22	90/90	0.1169
	WT aco-2 RNAi with 8 mM oxaloacetate/PA14 fast killing	12.37±1.81	8	138% (-27%aco2i)	90/90	0.002 (0.0158aco2i)
	WT control RNAi with 8 mM α-ketoglutarate/PA14 fast killing	5.06±0.15	11	-0.03	90/90	0.2034	Fig. 5e
	WT aco-2 RNAi with 8 mM α-ketoglutarate/PA14 fast killing	5.84±0.67	8	13% (-66%aco2i)	90/90	0.4116 (<0.0001aco2i)	Fig. 5e
7	WT control RNAi control/PA14 fast killing	9.94±0.40	12		90/90
	WT aco-2 RNAi control/PA14 fast killing	24.69±1.88	35	1.48	90/90	<0.0001
	WT control RNAi with 8 mM oxaloacetate/PA14 fast killing	11.46±1.05	12	0.15	90/90	0.9243
	WT aco-2 RNAi with 8 mM oxaloacetate/PA14 fast killing	20.57±1.82	35	107% (-17%aco2i)	90/90	<0.0001 (0.0254aco2i)
	WT control RNAi with 8 mM α-ketoglutarate/PA14 fast killing	9.53±0.42	12	-0.04	90/90	0.1659
	WT aco-2 RNAi with 8 mM α-ketoglutarate/PA14 fast killing	17.80±1.46	14	79% (-28%aco2i)	90/90	<0.0001 (0.0003aco2i)
8	WT control RNAi control/PA14 fast killing	5.10±0.19	9		90/90
	WT aco-2 RNAi control/PA14 fast killing	8.79±0.96	12	0.72	90/90	<0.0001
	WT control RNAi with 8 mM isocitrate/PA14 fast killing	7.42±0.83	9	0.45	90/90	0.0077
	WT aco-2 RNAi with 8 mM isocitrate/PA14 fast killing	10.32±1.47	9	102% (17%aco2i)	90/90	0.003 (0.8970aco2i)
	WT control RNAi with 8 mM malate/PA14 fast killing	4.91±0.29	9	-0.04	90/90	0.2237
	WT aco-2 RNAi with 8 mM malate/PA14 fast killing	9.31±1.15	9	83% (6%aco2i)	90/90	0.0008 (0.9159aco2i)
9	WT control RNAi control/PA14 fast killing	11.86±0.25	12.5		90/90		Fig. 5h
	WT aco-2 RNAi control/PA14 fast killing	24.69±1.95	37.5	1.08	89/90	<0.0001	Fig. 5h
	WT control RNAi with 8 mM isocitrate/PA14 fast killing	11.57±0.29	12.5	-0.02	90/90	0.6592
	WT aco-2 RNAi with 8 mM isocitrate/PA14 fast killing	39.00±2.00	54.5	229% (58%aco2i)	90/90	<0.0001 (<0.0001aco2i)
	WT control RNAi with 8 mM malate/PA14 fast killing	11.12±0.28	12.5	-0.06	90/90	0.0207	Fig. 5h
	WT aco-2 RNAi with 8 mM malate/PA14 fast killing	35.33±2.13	54.5	198% (43%aco2i)	89/90	<0.0001 (0.0008aco2i)	Fig. 5h
10	WT control RNAi control/PA14 fast killing	5.90±0.18	7		90/90
	WT aco-2 RNAi control/PA14 fast killing	9.71±1.00	10	0.65	90/90	<0.0001
	WT control RNAi with 8 mM citrate/PA14 fast killing	5.79±0.17	7	-0.02	90/90	0.6742
	WT aco-2 RNAi with 8 mM citrate/PA14 fast killing	9.13±1.13	10	55% (-6%aco2i)	90/90	0.0001 (0.6453aco2i)
	WT control RNAi with 8 mM isocitrate/PA14 fast killing	5.79±0.20	7	-0.02	90/90	0.6456
	WT aco-2 RNAi with 8 mM isocitrate/PA14 fast killing	19.56±2.41	16	232% (101%aco2i)	90/90	<0.0001 (<0.0001aco2i)
	WT control RNAi with 8 mM succinate/PA14 fast killing	5.72±0.16	7	-0.03	90/90	0.5184
	WT aco-2 RNAi with 8 mM succinate/PA14 fast killing	6.77±0.54	7	15% (-30%aco2i)	90/90	0.3483 (0.0005aco2i)
	WT control RNAi with 8 mM malate/PA14 fast killing	5.52±0.18	7	-0.06	90/90	0.1368
	WT aco-2 RNAi with 8 mM malate/PA14 fast killing	9.92±1.29	7	68% (2%aco2i)	90/90	0.0002 (0.7696aco2i)
11	WT control RNAi control/PA14 fast killing	9.60±0.28	10.5		90/90		Fig. 5d,f
	WT aco-2 RNAi control/PA14 fast killing	18.02±0.83	26.5	0.88	90/90	<0.0001	Fig. 5d,f
	WT control RNAi with 8 mM citrate/PA14 fast killing	10.18±0.28	13.5	0.06	90/90	0.1178
	WT aco-2 RNAi with 8 mM citrate/PA14 fast killing	18.99±0.87	26.5	98% (5%aco2i)	90/90	<0.0001 (0.3873aco2i)
	WT control RNAi with 8 mM isocitrate/PA14 fast killing	10.07±0.28	10.5	0.05	90/90	0.2086	Fig. 5d
	WT aco-2 RNAi with 8 mM isocitrate/PA14 fast killing	19.73±0.98	26.5	106% (9%aco2i)	90/90	<0.0001 (0.1614aco2i)	Fig. 5d
	WT control RNAi with 8 mM succinate/PA14 fast killing	10.57±0.36	13.5	0.1	90/90	0.0356	Fig. 5f
	WT aco-2 RNAi with 8 mM succinate/PA14 fast killing	19.30±0.75	26.5	101% (7%aco2i)	90/90	<0.0001 (0.2286aco2i)	Fig. 5f
	WT control RNAi with 8 mM malate/PA14 fast killing	10.49±0.35	11.5	0.09	90/90	0.0002
	WT aco-2 RNAi with 8 mM malate/PA14 fast killing	20.84±0.72	26.5	117% (16%aco2i)	90/90	<0.0001 (0.0091aco2i)
12	WT control RNAi control/PA14 fast killing	6.36±0.18	9		90/90
	WT aco-2 RNAi control/PA14 fast killing	10.48±1.03	11	0.65	90/90	<0.0001
	WT control RNAi with 8 mM α-ketoglutarate/PA14 fast killing	6.94±0.38	9	0.09	90/90	0.3748
	WT aco-2 RNAi with 8 mM α-ketoglutarate/PA14 fast killing	6.90±0.38	9	8% (-34%aco2i)	90/90	0.4302 (<0.0001aco2i)
	WT control RNAi with 8 mM succinate/PA14 fast killing	6.87±0.38	9	0.08	90/90	0.4493
	WT aco-2 RNAi with 8 mM succinate/PA14 fast killing	7.76±0.77	9	22% (-26%aco2i)	90/90	0.3982 (<0.0001aco2i)
	WT control RNAi with 8 mM fumarate/PA14 fast killing	6.29±0.17	9	-0.01	90/90	0.7694
	WT aco-2 RNAi with 8 mM fumarate/PA14 fast killing	8.87±0.75	9	39% (-15%aco2i)	90/90	0.0002 (0.0492aco2i)
	WT control RNAi with 8 mM oxaloacetate/PA14 fast killing	6.26±0.30	9	-0.02	90/90	0.4166
	WT aco-2 RNAi with 8 mM oxaloacetate/PA14 fast killing	6.38±0.37	9	0% (-39%aco2i)	90/90	0.2404 (<0.0001aco2i)
13	WT control RNAi control/PA14 fast killing	11.81±1.42	11		90/90
	WT aco-2 RNAi control/PA14 fast killing	16.18±1.17	24	0.37	90/90	<0.0001
	WT control RNAi with 8 mM α-ketoglutarate/PA14 fast killing	10.50±1.15	11	-0.11	90/90	0.3266
	WT aco-2 RNAi with 8 mM α-ketoglutarate/PA14 fast killing	13.98±1.17	13	18% (-14%aco2i)	90/90	0.0613 (0.0072aco2i)
	WT control RNAi with 8 mM succinate/PA14 fast killing	13.28±1.50	11	0.12	90/90	0.0001
	WT aco-2 RNAi with 8 mM succinate/PA14 fast killing	17.21±1.65	24	46% (6%aco2i)	90/90	0.0001 (0.8696aco2i)
	WT control RNAi with 8 mM fumarate/PA14 fast killing	11.70±0.94	13	-0.01	90/90	0.0496
	WT aco-2 RNAi with 8 mM fumarate/PA14 fast killing	22.40±1.53	24	90% (38%aco2i)	86/90	<0.0001 (0.0004aco2i)
	WT control RNAi with 8 mM oxaloacetate/PA14 fast killing	10.04±0.78	11	-0.15	90/90	0.4624
	WT aco-2 RNAi with 8 mM oxaloacetate/PA14 fast killing	16.42±1.38	13	39% (1%aco2i)	90/90	0.0004 (0.5397aco2i)
14	WT control RNAi control/PA14 fast killing	5.75±0.82	5		89/90
	WT aco-2 RNAi control/PA14 fast killing	9.70±1.24	7	0.69	87/90	0.0003
	WT control RNAi with 8 mM succinate/PA14 fast killing	7.50±1.43	5	0.3	89/90	0.603
	WT aco-2 RNAi with 8 mM succinate/PA14 fast killing	13.82±1.78	16	140% (42%aco2i)	87/90	<0.0001 (0.1837aco2i)
	WT control RNAi with 8 mM fumarate/PA14 fast killing	5.91±1.09	5	0.03	88/90	0.2862
	WT aco-2 RNAi with 8 mM fumarate/PA14 fast killing	12.21±1.46	13	112% (26%aco2i)	89/90	0.0002 (0.4351aco2i)
	WT control RNAi with 8 mM malate/PA14 fast killing	6.31±1.15	5	0.1	90/90	0.3989
	WT aco-2 RNAi with 8 mM malate/PA14 fast killing	19.22±2.14	35	234% (98%aco2i)	81/85	<0.0001 (0.0024aco2i)
15	WT control RNAi control/PA14 fast killing	5.32±0.52	7		90/90
	WT aco-2 RNAi control/PA14 fast killing	19.20±1.70	29	2.61	85/90	<0.0001
	WT control RNAi with 8 mM succinate/PA14 fast killing	16.12±2.53	7	2.03	87/90	0.0005
	WT aco-2 RNAi with 8 mM succinate/PA14 fast killing	23.98±2.18	41	351% (25%aco2i)	78/90	<0.0001 (0.0665aco2i)
	WT control RNAi with 8 mM fumarate/PA14 fast killing	7.34±0.93	7	0.38	90/90	0.1002
	WT aco-2 RNAi with 8 mM fumarate/PA14 fast killing	26.68±2.14	57	402% (39%aco2i)	89/90	<0.0001 (0.0023aco2i)
	WT control RNAi with 8 mM malate/PA14 fast killing	18.54±2.28	29	2.49	87/90	<0.0001
	WT aco-2 RNAi with 8 mM malate/PA14 fast killing	26.22±1.53	41	393% (37%aco2i)	76/90	<0.0001 (0.0099aco2i)
16	WT control RNAi control/PA14 fast killing	5.88±1.32	8		89/90
	WT aco-2 RNAi control/PA14 fast killing	13.19±1.97	11	1.24	87/90	<0.0001
	WT control RNAi with 8 mM oxaloacetate/PA14 fast killing	6.30±1.26	8	0.07	89/90	0.9607
	WT aco-2 RNAi with 8 mM oxaloacetate/PA14 fast killing	4.70±0.76	8	-20% (-64%aco2i)	88/90	0.4581 (<0.0001aco2i)
17	WT control RNAi control/PA14 fast killing	4.21±0.51	8		88/90
	WT aco-2 RNAi control/PA14 fast killing	8.56±1.34	8	1.03	89/90	<0.0001
	WT control RNAi with 8 mM oxaloacetate/PA14 fast killing	4.56±0.76	8	0.08	87/90	0.7352
	WT aco-2 RNAi with 8 mM oxaloacetate/PA14 fast killing	3.00±0.00	-	-29% (-65%aco2i)	89/90	0.0007 (<0.0001aco2i)
Replicate 1										Replicate 2										Replicate 3										Replicate 4										Replicate 5
% N2 H2O control RNAi [90]										% N2 H2O control RNAi [90]										% N2 H2O control RNAi [90]										% N2 H2O control RNAi [90]										% N2 H2O control RNAi [90]
Time	At Risk	Dead	Censored	Percent Mortality(%)	S_hat	Var S_hat	SE(S)	Survival Time		Time	At Risk	Dead	Censored	Percent Mortality(%)	S_hat	Var S_hat	SE(S)	Survival Time		Time	At Risk	Dead	Censored	Percent Mortality(%)	S_hat	Var S_hat	SE(S)	Survival Time		Time	At Risk	Dead	Censored	Percent Mortality(%)	S_hat	Var S_hat	SE(S)	Survival Time		Time	At Risk	Dead	Censored	Percent Mortality(%)	S_hat	Var S_hat	SE(S)	Survival Time
0	90	0	0	0	1	0	0	0		0	90	0	0	0	1	0	0	0		0	90	0	0	0	1	0	0	0		0	90	0	0	0	1	0	0	0		0	90	0	0	0	1	0	0	0
3.5	90	48	0	0.5333	0.467	0.003	0.053	1.867		3	90	50	0	0.5556	0.444	0.003	0.052	1.667		26	90	0	0	0	1	0	0	0		3	90	9	0	10	0.9	0.001	0.032	0.3		2	90	10	0	11.11	0.889	0.001	0.033	0.222
6.5	42	23	0	0.7889	0.211	0.002	0.043	3.528		6	40	15	0	0.7222	0.278	0.002	0.047	2.667		44	90	0	0	0	1	0	0	0		5	81	70	0	87.78	0.122	0.001	0.035	4.189		4.5	80	9	0	21.11	0.789	0.002	0.043	0.672
9	19	17	0	0.9778	0.022	0	0.016	5.228		9	25	20	0	0.9444	0.056	0.001	0.024	4.667		57	90	0	0	0	1	0	0	0		9	11	3	0	91.11	0.089	0.001	0.03	4.489		8	71	24	0	47.78	0.522	0.003	0.053	2.806
11.5	2	1	0	0.9889	0.011	0	0.011	5.356		15	5	4	0	0.9889	0.011	0	0.011	5.333		69	90	1	1	0.0111	0.989	0	0.011	0.767		14	8	2	0	93.33	0.067	0.001	0.026	4.8		11	47	37	0	88.89	0.111	0.001	0.033	7.328
15	1	1	0	1	0	0	0	5.522		19	1	1	0	1	0	0	0	5.544		78	88	2	0	0.0336	0.966	0	0.019	2.52		24	6	5	0	98.89	0.011	0	0.011	6.133		14	10	7	0	96.67	0.033	0	0.019	8.417
																				90	86	6	0	0.101	0.899	0.001	0.032	8.588		30	1	0	0	98.89	0.011	0	0.011	6.133		16	3	3	0	100	0	0	0	8.95
% N2 H2O aco-2 RNAi [90]										% N2 H2O aco-2 RNAi [90]										100	80	10	2	0.2134	0.787	0.002	0.043	19.825		38	1	1	0	100	0	0	0	6.556
Time	At Risk	Dead	Censored	Percent Mortality(%)	S_hat	Var S_hat	SE(S)	Survival Time		Time	At Risk	Dead	Censored	Percent Mortality(%)	S_hat	Var S_hat	SE(S)	Survival Time		114	68	26	0	0.5141	0.486	0.003	0.054	54.112												% N2 control RNAi Fumarate [90]
0	90	0	0	0	1	0	0	0		0	90	0	0	0	1	0	0	0		127	42	18	0	0.7224	0.278	0.002	0.048	80.557		% N2 control RNAi Fumarate [90]										Time	At Risk	Dead	Censored	Percent Mortality(%)	S_hat	Var S_hat	SE(S)	Survival Time
3.5	90	21	0	0.2333	0.767	0.002	0.045	0.817		3	90	24	1	0.2667	0.733	0.002	0.047	0.8		140	24	17	0	0.919	0.081	0.001	0.029	108.088		Time	At Risk	Dead	Censored	Percent Mortality(%)	S_hat	Var S_hat	SE(S)	Survival Time		0	90	0	0	0	1	0	0	0
6.5	69	23	0	0.4889	0.511	0.003	0.053	2.478		6	65	12	0	0.4021	0.598	0.003	0.052	1.612		152	7	5	0	0.9769	0.023	0	0.016	116.88		0	90	0	0	0	1	0	0	0		2	90	3	0	3.33	0.967	0	0.019	0.067
9	46	11	0	0.6111	0.389	0.003	0.051	3.578		9	53	7	0	0.481	0.519	0.003	0.053	2.323		162	2	2	0	1	0	0	0	120.628		3	90	7	0	7.78	0.922	0.001	0.028	0.233		4.5	87	10	0	14.44	0.856	0.001	0.037	0.567
11.5	35	7	0	0.6889	0.311	0.002	0.049	4.472		15	46	17	0	0.6728	0.327	0.002	0.05	5.2												5	83	70	0	85.56	0.144	0.001	0.037	4.122		8	77	45	0	64.44	0.356	0.003	0.05	4.567
15	28	2	0	0.7111	0.289	0.002	0.048	4.806		29	29	21	0	0.9097	0.09	0.001	0.03	12.071		% N2 H2O aco-2 RNAi [90]										9	13	10	0	96.67	0.033	0	0.019	5.122		11	32	19	0	85.56	0.144	0.001	0.037	6.889
24	26	12	0	0.8444	0.156	0.001	0.038	8.006		37	8	3	0	0.9436	0.056	0.001	0.025	13.323		Time	At Risk	Dead	Censored	Percent Mortality(%)	S_hat	Var S_hat	SE(S)	Survival Time		14	3	2	0	98.89	0.011	0	0.011	5.433		14	13	7	0	93.33	0.067	0.001	0.026	7.978
48	14	14	0	1	0	0	0	15.472		49	5	5	0	1	0	0	0	16.087		0	90	0	0	0	1	0	0	0		24	1	0	0	98.89	0.011	0	0.011	5.433		16	6	1	0	94.44	0.056	0.001	0.024	8.156
																				26	90	0	0	0	1	0	0	0		30	1	1	0	100	0	0	0	5.767		24.5	5	2	0	96.67	0.033	0	0.019	8.7
% N2 Succinate control RNAi [90]										% N2 Succinate control RNAi [90]										44	90	0	0	0	1	0	0	0												34	3	2	0	98.89	0.011	0	0.011	9.456
Time	At Risk	Dead	Censored	Percent Mortality(%)	S_hat	Var S_hat	SE(S)	Survival Time		Time	At Risk	Dead	Censored	Percent Mortality(%)	S_hat	Var S_hat	SE(S)	Survival Time		57	90	1	1	0.0111	0.989	0	0.011	0.633		% N2 control RNAi Citrate [90]										40.5	1	0	0	98.89	0.011	0	0.011	9.456
0	90	0	0	0	1	0	0	0		0	90	0	0	0	1	0	0	0		69	88	0	1	0.0111	0.989	0	0.011	0.633		Time	At Risk	Dead	Censored	Percent Mortality(%)	S_hat	Var S_hat	SE(S)	Survival Time		52	1	1	0	100	0	0	0	10.033
3.5	90	38	0	0.4222	0.578	0.003	0.052	1.478		3	90	49	2	0.5444	0.456	0.003	0.052	1.633		78	87	2	1	0.0338	0.966	0	0.019	2.407		0	90	0	0	0	1	0	0	0
6.5	52	35	0	0.8111	0.189	0.002	0.041	4.006		6	39	17	0	0.743	0.257	0.002	0.047	2.825		90	84	9	0	0.1374	0.863	0.001	0.037	11.723		3	90	14	0	15.56	0.844	0.001	0.038	0.467		% N2 control RNAi Citrate [90]
9	17	11	0	0.9333	0.067	0.001	0.026	5.106		9	22	14	0	0.9066	0.093	0.001	0.031	4.297		100	75	19	0	0.3559	0.644	0.003	0.051	33.577		5	76	70	0	93.33	0.067	0.001	0.026	4.356		Time	At Risk	Dead	Censored	Percent Mortality(%)	S_hat	Var S_hat	SE(S)	Survival Time
11.5	6	2	0	0.9556	0.044	0	0.022	5.361		15	8	7	0	0.9883	0.012	0	0.012	5.523		114	56	23	2	0.6204	0.38	0.003	0.052	63.734		9	6	5	0	98.89	0.011	0	0.011	4.856		0	90	0	0	0	1	0	0	0
15	4	1	0	0.9667	0.033	0	0.019	5.528		19	1	1	0	1	0	0	0	5.745		127	31	18	0	0.8408	0.159	0.002	0.04	91.724		14	1	0	0	98.89	0.011	0	0.011	4.856		2	90	1	0	1.11	0.989	0	0.011	0.022
24	3	2	0	0.9889	0.011	0	0.011	6.061												140	13	6	0	0.9143	0.086	0.001	0.031	102.009		24	1	0	0	98.89	0.011	0	0.011	4.856		4.5	89	12	0	14.44	0.856	0.001	0.037	0.622
48	1	1	0	1	0	0	0	6.594												152	7	6	0	0.9878	0.012	0	0.012	113.175		30	1	0	0	98.89	0.011	0	0.011	4.856		8	77	19	0	35.56	0.644	0.003	0.05	2.311
																				162	1	1	0	1	0	0	0	115.159		38	1	0	0	98.89	0.011	0	0.011	4.856		11	58	38	0	77.78	0.222	0.002	0.044	6.956
% N2 Succinate aco-2 RNAi [95]										% N2 Succinate aco-2 RNAi [95]																				50	1	1	0	100	0	0	0	5.411		14	20	16	0	95.56	0.044	0	0.022	9.444
Time	At Risk	Dead	Censored	Percent Mortality(%)	S_hat	Var S_hat	SE(S)	Survival Time		Time	At Risk	Dead	Censored	Percent Mortality(%)	S_hat	Var S_hat	SE(S)	Survival Time		% N2 Oxaloacetate control RNAi [95]																				16	4	4	0	100	0	0	0	10.156
0	95	0	0	0	1	0	0	0		0	90	0	0	0	1	0	0	0		Time	At Risk	Dead	Censored	Percent Mortality(%)	S_hat	Var S_hat	SE(S)	Survival Time		% N2 aco-2 RNAi H2O [90]
3.5	95	32	0	0.3368	0.663	0.002	0.048	1.179		3	90	34	1	0.3778	0.622	0.003	0.051	1.133		0	90	0	0	0	1	0	0	0		Time	At Risk	Dead	Censored	Percent Mortality(%)	S_hat	Var S_hat	SE(S)	Survival Time		% N2 aco-2 RNAi H2O [90]
6.5	63	34	0	0.6947	0.305	0.002	0.047	3.505		6	55	11	0	0.5022	0.498	0.003	0.053	1.88		26	90	0	0	0	1	0	0	0		0	90	0	0	0	1	0	0	0		Time	At Risk	Dead	Censored	Percent Mortality(%)	S_hat	Var S_hat	SE(S)	Survival Time
9	29	13	0	0.8316	0.168	0.001	0.038	4.737		9	44	10	0	0.6154	0.385	0.003	0.052	2.898		44	90	0	0	0	1	0	0	0		3	90	8	0	8.89	0.911	0.001	0.03	0.267		0	90	0	0	0	1	0	0	0
11.5	16	4	0	0.8737	0.126	0.001	0.034	5.221		15	34	14	0	0.7737	0.226	0.002	0.044	5.274		57	90	0	0	0	1	0	0	0		5	82	56	1	71.11	0.289	0.002	0.048	3.378		1.5	90	0	0	0	1	0	0	0
15	12	1	0	0.8842	0.116	0.001	0.033	5.379		29	20	12	0	0.9095	0.091	0.001	0.03	9.211		69	90	1	6	0.0111	0.989	0	0.011	0.767		9	25	9	0	81.51	0.185	0.002	0.041	4.314		5	90	2	0	2.22	0.978	0	0.016	0.111
24	11	7	0	0.9579	0.042	0	0.021	7.147		37	8	1	0	0.9208	0.079	0.001	0.029	9.629		78	83	3	0	0.0469	0.953	0.001	0.023	3.555		14	16	2	0	83.82	0.162	0.002	0.039	4.637		8.5	88	10	0	13.33	0.867	0.001	0.036	1.056
48	4	4	0	1	0	0	0	9.168		49	7	7	0	1	0	0	0	13.51		90	80	6	0	0.1183	0.882	0.001	0.035	9.988		24	14	2	0	86.13	0.139	0.001	0.037	5.192		11.5	78	21	0	36.67	0.633	0.003	0.051	3.739
																				100	74	11	0	0.2494	0.751	0.002	0.047	23.094		30	12	2	0	88.44	0.116	0.001	0.034	5.885		14	57	16	0	54.44	0.456	0.003	0.052	6.228
% N2 Fumarate control RNAi [90]																				114	63	25	1	0.5473	0.453	0.003	0.054	57.05		38	10	6	0	95.38	0.046	0.001	0.023	8.52		23.5	41	20	0	76.67	0.233	0.002	0.045	11.45
Time	At Risk	Dead	Censored	Percent Mortality(%)	S_hat	Var S_hat	SE(S)	Survival Time												127	37	10	0	0.6696	0.33	0.003	0.052	72.59		50	4	3	0	98.84	0.012	0	0.011	10.253		33	21	10	0	87.78	0.122	0.001	0.035	15.117
0	90	0	0	0	1	0	0	0												140	27	13	0	0.8287	0.171	0.002	0.042	94.86		60	1	1	0	100	0	0	0	10.947		39.5	11	4	0	92.22	0.078	0.001	0.028	16.872
3.5	90	49	0	0.5444	0.456	0.003	0.052	1.906												152	14	6	0	0.9021	0.098	0.001	0.033	106.02												51	7	5	0	97.78	0.022	0	0.016	19.706
6.5	41	27	0	0.8444	0.156	0.001	0.038	3.856												162	8	6	0	0.9755	0.024	0	0.017	117.913		% N2 aco-2 RNAi Fumarate [90]										58.5	2	0	0	97.78	0.022	0	0.016	19.706
9	14	9	0	0.9444	0.056	0.001	0.024	4.756												170	2	2	0	1	0	0	0	122.074		Time	At Risk	Dead	Censored	Percent Mortality(%)	S_hat	Var S_hat	SE(S)	Survival Time		75	2	2	0	100	0	0	0	21.372
11.5	5	1	0	0.9556	0.044	0	0.022	4.883																						0	90	0	0	0	1	0	0	0
15	4	1	0	0.9667	0.033	0	0.019	5.05												% N2 Oxaloacetate aco-2 RNAi [90]										3	90	11	0	12.22	0.878	0.001	0.035	0.367		% N2 aco-2 RNAi Fumarate [90]
24	3	2	0	0.9889	0.011	0	0.011	5.583												Time	At Risk	Dead	Censored	Percent Mortality(%)	S_hat	Var S_hat	SE(S)	Survival Time		5	79	66	0	85.56	0.144	0.001	0.037	4.033		Time	At Risk	Dead	Censored	Percent Mortality(%)	S_hat	Var S_hat	SE(S)	Survival Time
48	1	1	0	1	0	0	0	6.117												0	90	0	0	0	1	0	0	0		9	13	4	0	90	0.1	0.001	0.032	4.433		0	90	0	0	0	1	0	0	0
																				26	90	0	0	0	1	0	0	0		14	9	0	0	90	0.1	0.001	0.032	4.433		1.5	90	0	0	0	1	0	0	0
% N2 Fumarate aco-2 RNAi [90]																				44	90	0	0	0	1	0	0	0		24	9	3	0	93.33	0.067	0.001	0.026	5.233		5	90	1	0	1.11	0.989	0	0.011	0.056
Time	At Risk	Dead	Censored	Percent Mortality(%)	S_hat	Var S_hat	SE(S)	Survival Time												57	90	0	2	0	1	0	0	0		30	6	1	0	94.44	0.056	0.001	0.024	5.567		8.5	89	11	0	13.33	0.867	0.001	0.036	1.094
0	90	0	0	0	1	0	0	0												69	88	0	2	0	1	0	0	0		38	5	3	0	97.78	0.022	0	0.016	6.833		11.5	78	14	0	28.89	0.711	0.002	0.048	2.883
3.5	90	28	0	0.3111	0.689	0.002	0.049	1.089												78	86	0	0	0	1	0	0	0		50	2	0	0	97.78	0.022	0	0.016	6.833		14	64	17	0	47.78	0.522	0.003	0.053	5.528
6.5	62	13	0	0.4556	0.544	0.003	0.052	2.028												90	86	4	1	0.0465	0.953	0.001	0.023	4.186		60	2	2	0	100	0	0	0	8.167		23.5	47	33	0	84.44	0.156	0.001	0.038	14.144
9	49	18	0	0.6556	0.344	0.003	0.05	3.828												100	81	14	0	0.2113	0.789	0.002	0.044	20.666												33	14	7	0	92.22	0.078	0.001	0.028	16.711
11.5	31	7	0	0.7333	0.267	0.002	0.047	4.722												114	67	25	2	0.5056	0.494	0.003	0.054	54.215		% N2 aco-2 RNAi Citrate [90]										39.5	7	3	0	95.56	0.044	0	0.022	18.028
15	24	5	0	0.7889	0.211	0.002	0.043	5.556												127	40	21	0	0.7652	0.235	0.002	0.047	87.179		Time	At Risk	Dead	Censored	Percent Mortality(%)	S_hat	Var S_hat	SE(S)	Survival Time		51	4	3	0	98.89	0.011	0	0.011	19.728
24	19	19	0	1	0	0	0	10.622												140	19	10	0	0.8888	0.111	0.001	0.035	104.483		0	90	0	0	0	1	0	0	0		58.5	1	0	0	98.89	0.011	0	0.011	19.728
																				152	9	5	0	0.9506	0.049	0.001	0.024	113.877		3	90	13	0	14.44	0.856	0.001	0.037	0.433		75	1	1	0	100	0	0	0	20.561
% N2 Oxaloacetate control RNAi [95]																				162	4	1	0	0.9629	0.037	0	0.021	115.879		5	77	45	0	64.44	0.356	0.003	0.05	2.933
Time	At Risk	Dead	Censored	Percent Mortality(%)	S_hat	Var S_hat	SE(S)	Survival Time												170	3	2	0	0.9876	0.012	0	0.012	120.081		9	32	10	0	75.56	0.244	0.002	0.045	3.933		% N2 aco-2 RNAi Citrate [90]
0	95	0	0	0	1	0	0	0												188	1	1	0	1	0	0	0	122.405		14	22	1	0	76.67	0.233	0.002	0.045	4.089		Time	At Risk	Dead	Censored	Percent Mortality(%)	S_hat	Var S_hat	SE(S)	Survival Time
3.5	95	53	0	0.5579	0.442	0.003	0.051	1.953																						24	21	4	0	81.11	0.189	0.002	0.041	5.156		0	90	0	0	0	1	0	0	0
6.5	42	19	0	0.7579	0.242	0.002	0.044	3.253																						30	17	2	0	83.33	0.167	0.002	0.039	5.822		1.5	90	0	0	0	1	0	0	0
9	23	11	0	0.8737	0.126	0.001	0.034	4.295																						38	15	9	0	93.33	0.067	0.001	0.026	9.622		5	90	4	0	4.44	0.956	0	0.022	0.222
11.5	12	7	0	0.9474	0.053	0.001	0.023	5.142																						50	6	4	0	97.78	0.022	0	0.016	11.844		8.5	86	1	0	5.56	0.944	0.001	0.024	0.317
15	5	1	0	0.9579	0.042	0	0.021	5.3																						60	2	1	0	98.89	0.011	0	0.011	12.511		11.5	85	12	0	18.89	0.811	0.002	0.041	1.85
24	4	0	0	0.9579	0.042	0	0.021	5.3																						72	1	1	0	100	0	0	0	13.311		14	73	14	0	34.44	0.656	0.003	0.05	4.028
48	4	4	0	1	0	0	0	7.321																																23.5	59	21	0	57.78	0.422	0.003	0.052	9.511
																																								33	38	14	0	73.33	0.267	0.002	0.047	14.644
% N2 Oxaloacetate aco-2 RNAi [90]																																								39.5	24	13	0	87.78	0.122	0.001	0.035	20.35
Time	At Risk	Dead	Censored	Percent Mortality(%)	S_hat	Var S_hat	SE(S)	Survival Time																																51	11	8	0	96.67	0.033	0	0.019	24.883
0	90	0	0	0	1	0	0	0																																58.5	3	2	0	98.89	0.011	0	0.011	26.183
3.5	90	48	3	0.5333	0.467	0.003	0.053	1.867																																75	1	1	0	100	0	0	0	27.017
6.5	39	18	0	0.7487	0.251	0.002	0.047	3.267
9	21	9	0	0.8564	0.144	0.001	0.038	4.236
11.5	12	4	0	0.9043	0.096	0.001	0.032	4.786
15	8	3	0	0.9402	0.06	0.001	0.026	5.325
24	5	3	0	0.9761	0.024	0	0.017	6.186
48	2	2	0	1	0	0	0	7.335
[truncated: 108 more columns]

## Sheet: Fig. 1k
See also Supplementary Data 1 for details.
Replicate	Strain	Mean lifespan ±s.e.m. (hrs)	75th percentile	% change	Number of animals that died/total	p value vs. control
1	WT control RNAi/S. aureus big lawn	44.52±1.76	48		61/90			WT: wild-type (N2)
	WT aco-2 RNAi/S. aureus big lawn	57.36±2.06	53	0.29	75/90	0.0061
2	WT control RNAi/S. aureus big lawn	32.28±2.35	41.5		64/90
	WT aco-2 RNAi/S. aureus big lawn	45.23±1.70	54	0.4	74/90	1.4e-05
Replicate 1										Replicate 2
% N2 control RNAi [90]										% N2 control RNAi [90]
Time	At Risk	Dead	Censored	Percent Mortality(%)	S_hat	Var S_hat	SE(S)	Survival Time		Time	At Risk	Dead	Censored	Percent Mortality(%)	S_hat	Var S_hat	SE(S)	Survival Time
0	90	0	0	0	1	0	0	0		0	90	0	0	0	1	0	0	0
17	90	5	14	0.0556	0.944	0.001	0.024	0.944		18	90	37	15	41.11	0.589	0.003	0.052	7.4
23	71	6	0	0.1354	0.865	0.001	0.038	2.78		22	38	6	7	50.41	0.496	0.003	0.056	9.446
27	65	8	0	0.2418	0.758	0.002	0.049	5.653		27	25	2	3	54.38	0.456	0.003	0.058	10.517
41	57	24	1	0.561	0.439	0.003	0.057	18.743		30	20	5	0	65.78	0.342	0.004	0.062	13.939
48	32	11	0	0.7119	0.288	0.003	0.053	25.986		41.5	15	5	1	77.19	0.228	0.003	0.059	18.672
53	21	4	0	0.7668	0.233	0.002	0.049	28.894		48.5	9	4	0	87.33	0.127	0.002	0.05	23.589
67	17	3	14	0.808	0.192	0.002	0.046	31.651		54	5	2	0	92.4	0.076	0.002	0.041	26.327
										65.5	3	1	0	94.93	0.051	0.001	0.034	27.987
										77	2	1	0	97.47	0.025	0.001	0.025	29.938
										92.5	1	1	0	100	0	0	0	32.283
% N2 aco-2 RNAi [90]										% N2 aco-2 RNAi [90]
Time	At Risk	Dead	Censored	Percent Mortality(%)	S_hat	Var S_hat	SE(S)	Survival Time		Time	At Risk	Dead	Censored	Percent Mortality(%)	S_hat	Var S_hat	SE(S)	Survival Time
0	90	0	0	0	1	0	0	0		0	90	0	0	0	1	0	0	0
17	90	1	12	0.0111	0.989	0	0.011	0.189		18	90	12	7	13.33	0.867	0.001	0.036	2.4
23	77	4	0	0.0625	0.938	0.001	0.027	1.37		22	71	2	0	15.77	0.842	0.002	0.039	2.937
27	73	1	1	0.0753	0.925	0.001	0.03	1.717		27	69	4	0	20.66	0.793	0.002	0.044	4.255
41	71	8	2	0.1795	0.82	0.002	0.044	5.989		30	65	1	0	21.88	0.781	0.002	0.045	4.622
48	61	23	0	0.4889	0.511	0.003	0.058	20.838		41.5	64	19	0	45.07	0.549	0.003	0.055	14.246
53	38	7	0	0.583	0.417	0.003	0.057	25.829		48.5	45	18	9	67.04	0.33	0.003	0.052	24.903
67	31	15	0	0.7848	0.215	0.002	0.048	39.346		54	18	7	0	79.86	0.201	0.002	0.049	31.824
78	16	9	0	0.9058	0.094	0.001	0.034	48.789		65.5	11	10	0	98.17	0.018	0	0.018	43.817
91	7	7	0	1	0	0	0	57.357		77	1	1	0	100	0	0	0	45.227

## Sheet: Fig. 1l
See also Supplementary Data 1 for details.
Replicate	Strain	Mean lifespan ±s.e.m. (hrs)	75th percentile	% change	Number of animals that died/total	p value vs. control
1	WT control/PA14 big lawn	52.67±0.95	-		89/90			WT: wild-type (N2)
	WT 0.01 mM fluoroacetic acid/PA14 big lawn	52.90±0.96	-	0	85/90	0.8673
	WT 0.05 mM fluoroacetic acid/PA14 big lawn	56.55±1.03	74	0.07	80/90	0.0038
	WT 0.1 mM fluoroacetic acid/PA14 big lawn	58.93±0.99	74	0.12	80/90	6.8e-06
	WT 0.5 mM fluoroacetic acid/PA14 big lawn	58.64±1.45	74	0.11	76/90	0.0002
	WT 1 mM fluoroacetic acid/PA14 big lawn	56.67±1.25	74	0.08	82/90	0.0093
2	WT control/PA14 big lawn	60.43±0.84	62		51/90
	WT 0.01 mM fluoroacetic acid/PA14 big lawn	63.41±1.88	62	0.05	35/90	0.149
	WT 0.05 mM fluoroacetic acid/PA14 big lawn	64.66±1.46	66	0.07	61/90	0.0147
	WT 0.1 mM fluoroacetic acid/PA14 big lawn	65.75±1.44	66	0.09	69/90	0.0036
	WT 0.5 mM fluoroacetic acid/PA14 big lawn	62.11±1.18	62	0.03	64/90	0.3567
	WT 1 mM fluoroacetic acid/PA14 big lawn	64.22±1.24	66	0.06	71/90	0.0178
Replicate 1										Replicate 2
% N2 0 mM FA [90]										% N2 0 mM FA [90]
Time	At Risk	Dead	Censored	Percent Mortality(%)	S_hat	Var S_hat	SE(S)	Survival Time		Time	At Risk	Dead	Censored	Percent Mortality(%)	S_hat	Var S_hat	SE(S)	Survival Time
0	90	0	0	0	1	0	0	0		0	90	0	0	0	1	0	0	0
24	90	0	0	0	1	0	0	0		22.5	90	0	35	0	1	0	0	0
40	90	20	0	0.2222	0.778	0.002	0.044	8.889		39	55	0	3	0	1	0	0	0
52	70	50	1	0.7778	0.222	0.002	0.044	37.778		50	52	11	1	21.15	0.788	0.003	0.057	10.577
67	19	19	0	1	0	0	0	52.667		62	40	33	0	86.2	0.138	0.002	0.048	50.907
										66	7	4	0	94.09	0.059	0.001	0.033	56.111
										73	3	3	0	100	0	0	0	60.427
% N2 0.01 mM FA [90]										% N2 0.01 mM FA [90]
Time	At Risk	Dead	Censored	Percent Mortality(%)	S_hat	Var S_hat	SE(S)	Survival Time		Time	At Risk	Dead	Censored	Percent Mortality(%)	S_hat	Var S_hat	SE(S)	Survival Time
0	90	0	0	0	1	0	0	0		0	90	0	0	0	1	0	0	0
24	90	0	0	0	1	0	0	0		22.5	90	0	41	0	1	0	0	0
40	90	19	2	0.2111	0.789	0.002	0.043	8.444		39	49	0	5	0	1	0	0	0
52	69	49	3	0.7713	0.229	0.002	0.045	37.576		50	44	6	7	13.64	0.864	0.003	0.052	6.818
67	17	17	0	1	0	0	0	52.897		62	31	23	2	77.71	0.223	0.005	0.069	46.545
										66	6	3	0	88.86	0.111	0.003	0.057	53.9
										73	3	2	0	96.29	0.037	0.001	0.036	59.324
										91	1	0	0	96.29	0.037	0.001	0.036	59.324
										100	1	0	0	96.29	0.037	0.001	0.036	59.324
										110	1	1	0	100	0	0	0	63.41
% N2 0.05 mM FA [90]										% N2 0.05 mM FA [90]
Time	At Risk	Dead	Censored	Percent Mortality(%)	S_hat	Var S_hat	SE(S)	Survival Time		Time	At Risk	Dead	Censored	Percent Mortality(%)	S_hat	Var S_hat	SE(S)	Survival Time
0	90	0	0	0	1	0	0	0		0	90	0	0	0	1	0	0	0
24	90	0	0	0	1	0	0	0		22.5	90	0	17	0	1	0	0	0
40	90	10	1	0.1111	0.889	0.001	0.033	4.444		39	73	0	9	0	1	0	0	0
52	79	47	6	0.6399	0.36	0.003	0.051	31.944		50	64	9	1	14.06	0.859	0.002	0.043	7.031
67	26	21	3	0.9308	0.069	0.001	0.03	51.428		62	54	35	1	69.76	0.302	0.003	0.058	41.565
74	2	2	0	1	0	0	0	56.552		66	18	7	1	81.52	0.185	0.002	0.05	49.326
										73	10	6	0	92.61	0.074	0.001	0.035	57.42
										91	4	2	0	96.3	0.037	0.001	0.025	60.783
										100	2	1	0	98.15	0.018	0	0.018	62.631
										110	1	1	0	100	0	0	0	64.663
% N2 0.1 mM FA [90]										% N2 0.1 mM FA [90]
Time	At Risk	Dead	Censored	Percent Mortality(%)	S_hat	Var S_hat	SE(S)	Survival Time		Time	At Risk	Dead	Censored	Percent Mortality(%)	S_hat	Var S_hat	SE(S)	Survival Time
0	90	0	0	0	1	0	0	0		0	90	0	0	0	1	0	0	0
24	90	0	0	0	1	0	0	0		22.5	90	0	14	0	1	0	0	0
40	90	4	0	0.0444	0.956	0	0.022	1.778		39	76	0	6	0	1	0	0	0
52	86	46	5	0.5556	0.444	0.003	0.052	28.356		50	70	10	0	14.29	0.857	0.002	0.042	7.143
67	35	26	5	0.8857	0.114	0.001	0.035	50.476		62	60	38	0	68.57	0.314	0.003	0.055	40.8
74	4	4	0	1	0	0	0	58.933		66	22	6	1	77.14	0.229	0.003	0.05	46.457
										73	15	6	0	86.29	0.137	0.002	0.042	53.131
										91	9	8	0	98.48	0.015	0	0.015	64.225
										100	1	1	0	100	0	0	0	65.749
% N2 0.5 mM FA [90]										% N2 0.5 mM FA [90]
Time	At Risk	Dead	Censored	Percent Mortality(%)	S_hat	Var S_hat	SE(S)	Survival Time		Time	At Risk	Dead	Censored	Percent Mortality(%)	S_hat	Var S_hat	SE(S)	Survival Time
0	90	0	0	0	1	0	0	0		0	90	0	0	0	1	0	0	0
24	90	0	0	0	1	0	0	0		22.5	90	0	23	0	1	0	0	0
40	90	9	3	0.1	0.9	0.001	0.032	4		39	67	0	2	0	1	0	0	0
52	78	45	5	0.6192	0.381	0.003	0.052	31		50	65	12	1	18.46	0.815	0.002	0.048	9.231
67	28	17	6	0.8504	0.15	0.002	0.041	46.489		62	52	40	0	81.18	0.188	0.002	0.049	48.118
74	5	3	0	0.9402	0.06	0.001	0.037	53.131		66	12	8	0	93.73	0.063	0.001	0.03	56.398
92	2	2	0	1	0	0	0	58.636		73	4	1	0	95.3	0.047	0.001	0.027	57.542
										91	3	1	0	96.86	0.031	0	0.022	58.969
										100	2	2	0	100	0	0	0	62.105
										110	0	0	0	100	0	0	0	62.105
% N2 1 mM FA [90]										% N2 1 mM FA [90]
Time	At Risk	Dead	Censored	Percent Mortality(%)	S_hat	Var S_hat	SE(S)	Survival Time		Time	At Risk	Dead	Censored	Percent Mortality(%)	S_hat	Var S_hat	SE(S)	Survival Time
0	90	0	0	0	1	0	0	0		0	90	0	0	0	1	0	0	0
24	90	0	0	0	1	0	0	0		22.5	90	0	13	0	1	0	0	0
40	90	14	0	0.1556	0.844	0.001	0.038	6.222		39	77	0	5	0	1	0	0	0
52	76	43	8	0.6333	0.367	0.003	0.051	31.067		50	72	11	1	15.28	0.847	0.002	0.042	7.639
67	25	20	0	0.9267	0.073	0.001	0.031	50.72		62	60	39	0	70.35	0.297	0.003	0.054	41.782
74	5	3	0	0.9707	0.029	0	0.02	53.976		66	21	10	0	84.47	0.155	0.002	0.043	51.101
92	2	2	0	1	0	0	0	56.675		73	11	4	0	90.12	0.099	0.001	0.035	55.225
										91	7	7	0	100	0	0	0	64.219

## Sheet: Fig. 1m
See also Supplementary Data 1 for details.
Replicate	Strain	Mean lifespan ±s.e.m. (hrs)	75th percentile	% change	Number of animals that died/total	p value vs. control
1	WT control/S. aureus big lawn	119.69±5.64	147		77/105			WT: wild-type (N2)
	WT 0.1 mM fluoroacetic acid/S. aureus big lawn	137.41±7.20	188	0.15	95/120	0.0009
2	WT control/S. aureus big lawn	69.62±5.33	92		46/90
	WT 0.1 mM fluoroacetic acid/S. aureus big lawn	107.29±7.37	145	0.54	57/90	2.7e-05
Replicate 1										Replicate 2
% 0 mM FA [105]										% 0 mM FA [90]
Time	At Risk	Dead	Censored	Percent Mortality(%)	S_hat	Var S_hat	SE(S)	Survival Time		Time	At Risk	Dead	Censored	Percent Mortality(%)	S_hat	Var S_hat	SE(S)	Survival Time
0	105	0	0	0	1	0	0	0		0	90	0	0	0	1	0	0	0
17	105	2	25	1.9	0.981	0	0.013	0.324		22.5	90	3	33	3.33	0.967	0	0.019	0.75
27	78	3	0	5.68	0.943	0.001	0.025	1.342		32.5	54	4	11	10.49	0.895	0.001	0.039	3.077
42	75	4	0	10.71	0.893	0.001	0.034	3.455		46	39	12	0	38.03	0.62	0.005	0.071	15.746
48	71	2	0	13.22	0.868	0.001	0.037	4.663		55	27	10	0	60.98	0.39	0.005	0.073	28.368
65	69	7	1	22.03	0.78	0.002	0.046	10.385		70.5	17	5	0	72.46	0.275	0.005	0.067	36.458
75	61	3	0	25.86	0.741	0.002	0.049	13.261		81.5	12	1	0	74.75	0.252	0.004	0.065	38.329
89	58	5	0	32.25	0.677	0.003	0.052	18.949		92	11	3	0	81.64	0.184	0.003	0.058	44.663
99	53	5	0	38.64	0.614	0.003	0.055	25.276		101.5	8	1	0	83.93	0.161	0.003	0.055	46.993
117	48	10	2	51.43	0.486	0.003	0.056	40.232		122	7	3	0	90.82	0.092	0.002	0.044	55.392
147	36	19	0	77.06	0.229	0.002	0.048	77.917		145	4	2	0	95.41	0.046	0.001	0.032	62.048
165	17	8	0	87.86	0.121	0.001	0.038	95.727		165	2	2	0	100	0	0	0	69.622
188	9	6	0	95.95	0.04	0.001	0.023	110.947
216	3	3	0	100	0	0	0	119.69
% 0.1 mM FA [120]										% 0.1 mM FA [90]
Time	At Risk	Dead	Censored	Percent Mortality(%)	S_hat	Var S_hat	SE(S)	Survival Time		Time	At Risk	Dead	Censored	Percent Mortality(%)	S_hat	Var S_hat	SE(S)	Survival Time
0	120	0	0	0	1	0	0	0		0	90	0	0	0	1	0	0	0
17	120	0	14	0	1	0	0	0		22.5	90	0	22	0	1	0	0	0
27	106	1	5	0.94	0.991	0	0.009	0.255		32.5	68	2	8	2.94	0.971	0	0.02	0.956
42	100	8	2	8.87	0.911	0.001	0.028	3.583		46	58	5	0	11.31	0.887	0.002	0.04	4.805
48	90	13	0	22.03	0.78	0.002	0.042	9.902		55	53	11	0	29.72	0.703	0.003	0.059	14.929
65	77	10	0	32.16	0.678	0.002	0.047	16.483		70.5	42	7	0	41.43	0.586	0.004	0.064	23.187
75	67	4	0	36.21	0.638	0.002	0.048	19.521		81.5	35	4	0	48.12	0.519	0.004	0.065	28.643
89	63	3	0	39.25	0.608	0.002	0.049	22.225		92	31	5	0	56.49	0.435	0.004	0.064	36.341
99	60	1	0	40.26	0.597	0.002	0.049	23.227		101.5	26	2	3	59.84	0.402	0.004	0.063	39.738
117	59	1	1	41.27	0.587	0.002	0.049	24.412		122	21	3	0	65.58	0.344	0.004	0.062	46.737
147	57	10	0	51.57	0.484	0.003	0.05	39.558		145	18	6	0	77.05	0.229	0.003	0.056	63.376
165	47	13	0	64.97	0.35	0.002	0.048	61.659		165	12	3	0	82.79	0.172	0.003	0.051	72.843
188	34	10	3	75.27	0.247	0.002	0.044	81.029		175	9	4	0	90.44	0.096	0.002	0.04	86.23
216	21	11	0	88.22	0.118	0.001	0.034	109.007		189.5	5	1	0	92.35	0.076	0.001	0.036	89.854
234	10	7	0	96.47	0.035	0	0.02	128.295		216.5	4	3	0	98.09	0.019	0	0.019	102.276
258	3	3	0	100	0	0	0	137.409		238	1	0	0	98.09	0.019	0	0.019	102.276
										262	1	1	0	100	0	0	0	107.287

[truncated: 39 more sheets: Fig. 3, Fig. 4a,h, Supple Fig. 3i, Fig. 4d, Fig. 4f,i, Fig. 4g, Fig. 5a, Fig. 6a-f, Supple Fig.11a-f,i, Fig.6g,h, Supple Fig.11g,h, Fig. 7a, Fig. 7b, Fig. 7c, Fig. 7d,e, Fig. 7f-j, Fig. 7k, Fig. 7l-p, Supple Fig. 2a, Supple Fig. 2b, Supple Fig. 2c, Supple Fig. 2d, Supple Fig. 2e …]
